# Supplementary material for: CircPRKD3/miR-6783-3p responds to mechanical force to facilitate the osteogenesis of stretched periodontal ligament stem cells
Source: J Orthop Surg Res. 2024 Apr 22;19:257. doi: 10.1186/s13018-024-04727-7 (PMC11036753; doi:10.1186/s13018-024-04727-7)
Supplement: Supplementary file 2 — Additional file 2: Predicted targets of miR-6783-3p. [file 13018_2024_4727_MOESM2_ESM.xlsx]

## Sheet: TargetScan7
Supplementary Table 1. Predicted targets of miR-6783-3p
Ortholog of target gene	Representative transcript	Gene name	3P-seq tags + 5	Total sites	8mer sites	7mer-m8 sites	7mer-A1 sites	6mer sites	Representative miRNA	Cumulative weighted context++ score	Total context++ score	Aggregate PCT
CDR1as	CDR1as	circular RNA CDR1as	1	4	0	0	4	0	hsa-miR-1343-3p	-2.75	-2.75	N/A
PLEKHG4B	ENST00000283426.6	pleckstrin homology domain containing, family G (with RhoGef domain) member 4B	5	10	4	6	0	1	hsa-miR-1343-3p	-2.35	-2.35	N/A
FAM230A	ENST00000434783.3	family with sequence similarity 230, member A	5	3	0	3	0	1	hsa-miR-1343-3p	-1.78	-1.78	N/A
DRAXIN	ENST00000294485.5	dorsal inhibitory axon guidance protein	5	11	1	6	4	1	hsa-miR-1343-3p	-1.62	-1.62	N/A
C22orf46	ENST00000402966.1	chromosome 22 open reading frame 46	70	6	1	2	3	6	hsa-miR-1343-3p	-1.17	-1.17	N/A
SYNGR1	ENST00000328933.5	synaptogyrin 1	101	6	2	3	1	0	hsa-miR-1343-3p	-1.14	-1.14	N/A
NFIC	ENST00000589123.1	nuclear factor I/C (CCAAT-binding transcription factor)	26	5	1	3	1	2	hsa-miR-1343-3p	-1.1	-1.1	N/A
DNAH10OS	ENST00000514254.2	dynein, axonemal, heavy chain 10 opposite strand	89	3	0	2	1	6	hsa-miR-1343-3p	-1.09	-1.1	N/A
APOC2	ENST00000585786.1	apolipoprotein C-II	2242	5	0	5	0	1	hsa-miR-1343-3p	-1.06	-1.06	N/A
NFIX	ENST00000360105.4	nuclear factor I/X (CCAAT-binding transcription factor)	24	1*	0	0	0	3	hsa-miR-1343-3p	-1	0	N/A
PYROXD2	ENST00000370575.4	pyridine nucleotide-disulphide oxidoreductase domain 2	15	2	2	0	0	0	hsa-miR-1343-3p	-0.97	-0.97	N/A
BOK	ENST00000318407.3	BCL2-related ovarian killer	588	2	1	0	1	1	hsa-miR-1343-3p	-0.97	-0.97	N/A
PRX	ENST00000291825.7	periaxin	17	4	1	1	2	2	hsa-miR-1343-3p	-0.95	-0.95	N/A
CRYBB2	ENST00000398215.2	crystallin, beta B2	7	2	1	1	0	0	hsa-miR-1343-3p	-0.95	-0.95	N/A
H6PD	ENST00000377403.2	hexose-6-phosphate dehydrogenase (glucose 1-dehydrogenase)	467	6	0	2	4	1	hsa-miR-1343-3p	-0.94	-0.94	N/A
C1orf115	ENST00000294889.5	chromosome 1 open reading frame 115	180	2	2	0	0	2	hsa-miR-1343-3p	-0.93	-1.05	N/A
TP73	ENST00000378280.1	tumor protein p73	831	5	4	1	0	0	hsa-miR-1343-3p	-0.93	-1.07	N/A
SLC6A3	ENST00000270349.9	solute carrier family 6 (neurotransmitter transporter), member 3	5	8	1	5	2	0	hsa-miR-1343-3p	-0.91	-0.91	N/A
ZNF500	ENST00000219478.6	zinc finger protein 500	14	4	2	2	0	2	hsa-miR-1343-3p	-0.91	-1.31	N/A
KCNE3	ENST00000310128.4	potassium voltage-gated channel, Isk-related family, member 3	16	2	2	0	0	0	hsa-miR-1343-3p	-0.9	-0.9	N/A
ISX	ENST00000308700.6	intestine-specific homeobox	251	4	1	2	1	1	hsa-miR-1343-3p	-0.9	-0.9	N/A
KSR2	ENST00000425217.1	kinase suppressor of ras 2	22	11	2	3	6	5	hsa-miR-1343-3p	-0.87	-0.87	N/A
C2orf71	ENST00000331664.5	chromosome 2 open reading frame 71	5	1	1	0	0	2	hsa-miR-1343-3p	-0.87	-0.87	N/A
THOC7	ENST00000295899.5	THO complex 7 homolog (Drosophila)	449	1	1	0	0	0	hsa-miR-1343-3p	-0.87	-0.87	N/A
CLDN9	ENST00000445369.2	claudin 9	5	3	2	1	0	0	hsa-miR-1343-3p	-0.87	-0.87	N/A
LCE3C	ENST00000333881.3	late cornified envelope 3C	5	1	1	0	0	0	hsa-miR-1343-3p	-0.83	-0.83	N/A
ALPK3	ENST00000258888.5	alpha-kinase 3	16	6	1	3	2	1	hsa-miR-1343-3p	-0.81	-0.81	N/A
ETS2	ENST00000360214.3	v-ets avian erythroblastosis virus E26 oncogene homolog 2	3965	4	1	0	3	0	hsa-miR-1343-3p	-0.77	-0.77	N/A
ZNF571	ENST00000590751.1	zinc finger protein 571	10	2	1	1	0	0	hsa-miR-1343-3p	-0.77	-0.77	N/A
ZNF70	ENST00000341976.3	zinc finger protein 70	99	3	1	1	1	2	hsa-miR-1343-3p	-0.77	-1.03	N/A
S100A7	ENST00000368722.1	S100 calcium binding protein A7	5	1	1	0	0	0	hsa-miR-1343-3p	-0.76	-0.76	N/A
RAB17	ENST00000264601.3	RAB17, member RAS oncogene family	84	3	1	1	1	0	hsa-miR-1343-3p	-0.75	-0.75	N/A
NKAIN4	ENST00000370316.3	Na+/K+ transporting ATPase interacting 4	5	3	1	1	1	0	hsa-miR-1343-3p	-0.75	-0.75	N/A
CACFD1	ENST00000291722.7	calcium channel flower domain containing 1	1315	3	2	1	0	2	hsa-miR-1343-3p	-0.75	-1.3	N/A
SMC3	ENST00000361804.4	structural maintenance of chromosomes 3	15	1	1	0	0	1	hsa-miR-1343-3p	-0.74	-0.8	N/A
RP11-944L7.5	ENST00000419137.1	Zinc finger protein with KRAB and SCAN domains 7	5	1	1	0	0	0	hsa-miR-1343-3p	-0.72	-0.72	N/A
PKIG	ENST00000372894.3	protein kinase (cAMP-dependent, catalytic) inhibitor gamma	1619	1	1	0	0	1	hsa-miR-1343-3p	-0.72	-0.72	N/A
SIRPB1	ENST00000279477.7	signal-regulatory protein beta 1	5	3	1	1	1	0	hsa-miR-1343-3p	-0.72	-0.72	N/A
TCF19	ENST00000376257.3	transcription factor 19	881	3	0	1	2	0	hsa-miR-1343-3p	-0.72	-0.78	N/A
SPRN	ENST00000414069.2	shadow of prion protein homolog (zebrafish)	5	4	1	2	1	2	hsa-miR-1343-3p	-0.72	-0.72	N/A
STK4	ENST00000372801.1	serine/threonine kinase 4	276	4	1	2	1	2	hsa-miR-1343-3p	-0.72	-0.74	N/A
HS6ST1	ENST00000259241.6	heparan sulfate 6-O-sulfotransferase 1	22	6	1	3	2	1	hsa-miR-1343-3p	-0.71	-0.71	N/A
S100A7A	ENST00000368729.4	S100 calcium binding protein A7A	5	4	2	1	1	2	hsa-miR-1343-3p	-0.71	-0.71	N/A
MBOAT4	ENST00000320542.3	membrane bound O-acyltransferase domain containing 4	54	1	1	0	0	0	hsa-miR-1343-3p	-0.71	-0.71	N/A
MAN2B2	ENST00000285599.3	mannosidase, alpha, class 2B, member 2	747	3	1	2	0	1	hsa-miR-1343-3p	-0.7	-0.73	N/A
ZNF263	ENST00000219069.5	zinc finger protein 263	593	2	1	0	1	0	hsa-miR-1343-3p	-0.7	-0.7	N/A
MUSTN1	ENST00000486659.1	musculoskeletal, embryonic nuclear protein 1	39	1	1	0	0	0	hsa-miR-1343-3p	-0.7	-0.7	N/A
SHROOM4	ENST00000376020.2	shroom family member 4	5	2	0	1	1	3	hsa-miR-1343-3p	-0.69	-0.77	N/A
CPLX2	ENST00000359546.4	complexin 2	5	3	1	2	0	3	hsa-miR-1343-3p	-0.69	-0.69	N/A
RRP7A	ENST00000323013.6	ribosomal RNA processing 7 homolog A (S. cerevisiae)	522	4	1	3	0	6	hsa-miR-1343-3p	-0.69	-0.77	N/A
FAM219A	ENST00000379089.1	family with sequence similarity 219, member A	13	3	1	0	2	1	hsa-miR-1343-3p	-0.69	-0.69	N/A
ADORA3	ENST00000369716.4	adenosine A3 receptor	5	2	1	0	1	1	hsa-miR-1343-3p	-0.68	-0.69	N/A
PRR26	ENST00000381489.5	proline rich 26	5	5	2	2	1	1	hsa-miR-1343-3p	-0.68	-0.68	N/A
GLP2R	ENST00000262441.5	glucagon-like peptide 2 receptor	247	3	2	0	1	2	hsa-miR-1343-3p	-0.68	-0.72	N/A
SPOCD1	ENST00000373648.2	SPOC domain containing 1	755	3	1	2	0	1	hsa-miR-1343-3p	-0.68	-0.68	N/A
MGRN1	ENST00000415496.1	mahogunin ring finger 1, E3 ubiquitin protein ligase	2337	2	2	0	0	1	hsa-miR-1343-3p	-0.68	-0.68	N/A
RP11-180C1.1	ENST00000515720.1	Uncharacterized protein	5	1	1	0	0	0	hsa-miR-1343-3p	-0.68	-0.68	N/A
LRRC38	ENST00000376085.3	leucine rich repeat containing 38	5	2	2	0	0	0	hsa-miR-1343-3p	-0.68	-0.68	N/A
LILRB2	ENST00000391746.1	leukocyte immunoglobulin-like receptor, subfamily B (with TM and ITIM domains), member 2	5	2	1	1	0	0	hsa-miR-1343-3p	-0.67	-0.68	N/A
IL17REL	ENST00000389983.2	interleukin 17 receptor E-like	5	4	0	2	2	0	hsa-miR-1343-3p	-0.67	-0.67	N/A
NMNAT3	ENST00000511444.1	nicotinamide nucleotide adenylyltransferase 3	12	2	1	0	1	0	hsa-miR-1343-3p	-0.67	-0.67	N/A
SPN	ENST00000360121.3	sialophorin	5	4	0	4	0	2	hsa-miR-1343-3p	-0.67	-0.67	N/A
SMTNL2	ENST00000338859.4	smoothelin-like 2	23	6	1	3	2	3	hsa-miR-1343-3p	-0.67	-0.84	N/A
APOC4	ENST00000419266.2	apolipoprotein C-IV	2245	1	1	0	0	1	hsa-miR-1343-3p	-0.66	-0.66	N/A
AP002884.2	ENST00000595053.1	LOC100132686 protein; Uncharacterized protein	5	1	1	0	0	0	hsa-miR-1343-3p	-0.66	-0.66	N/A
COX6B1	ENST00000246554.3	cytochrome c oxidase subunit VIb polypeptide 1 (ubiquitous)	1779	3	0	3	0	1	hsa-miR-1343-3p	-0.66	-0.88	N/A
ATXN7L3	ENST00000454077.2	ataxin 7-like 3	43	5	2	2	1	0	hsa-miR-1343-3p	-0.66	-0.66	N/A
PPBP	ENST00000296028.3	pro-platelet basic protein (chemokine (C-X-C motif) ligand 7)	5	2	1	0	1	0	hsa-miR-1343-3p	-0.66	-0.73	N/A
PDAP1	ENST00000350498.3	PDGFA associated protein 1	208	4	1	2	1	3	hsa-miR-1343-3p	-0.66	-0.67	N/A
FBXO36	ENST00000373652.3	F-box protein 36	5	4	0	3	1	0	hsa-miR-1343-3p	-0.66	-0.66	N/A
AC016586.1	ENST00000535853.1		5	4	0	4	0	0	hsa-miR-1343-3p	-0.66	-0.66	N/A
BTNL8	ENST00000231229.4	butyrophilin-like 8	5	3	1	2	0	0	hsa-miR-1343-3p	-0.65	-0.65	N/A
RIC3	ENST00000396677.2	RIC3 acetylcholine receptor chaperone	5	3	0	1	2	2	hsa-miR-1343-3p	-0.65	-0.65	N/A
DUSP18	ENST00000403268.1	dual specificity phosphatase 18	491	3	1	1	1	0	hsa-miR-1343-3p	-0.65	-0.73	N/A
BABAM1	ENST00000598188.1	BRISC and BRCA1 A complex member 1	419	2	1	1	0	2	hsa-miR-1343-3p	-0.65	-0.65	N/A
FAM153C	ENST00000398106.2	family with sequence similarity 153, member C	5	3	0	1	2	0	hsa-miR-1343-3p	-0.65	-0.65	N/A
CIB2	ENST00000258930.3	calcium and integrin binding family member 2	119	3	1	1	1	0	hsa-miR-1343-3p	-0.65	-0.65	N/A
ADAMDEC1	ENST00000256412.4	ADAM-like, decysin 1	5	2	1	0	1	1	hsa-miR-1343-3p	-0.64	-0.64	N/A
RASL12	ENST00000220062.4	RAS-like, family 12	39	2	1	1	0	1	hsa-miR-1343-3p	-0.64	-0.64	N/A
TMEM213	ENST00000442682.2	transmembrane protein 213	5	3	2	1	0	1	hsa-miR-1343-3p	-0.64	-0.64	N/A
ZNF704	ENST00000327835.3	zinc finger protein 704	124	8	1	0	7	1	hsa-miR-1343-3p	-0.64	-1.28	N/A
DOK1	ENST00000340004.6	docking protein 1, 62kDa (downstream of tyrosine kinase 1)	331	4	2	1	1	0	hsa-miR-1343-3p	-0.64	-1.1	N/A
AGK	ENST00000355413.4	acylglycerol kinase	186	2	1	0	1	0	hsa-miR-1343-3p	-0.64	-0.64	N/A
NT5C1A	ENST00000235628.1	5'-nucleotidase, cytosolic IA	4	2	1	0	1	5	hsa-miR-1343-3p	-0.64	-0.64	N/A
TPM4	ENST00000300933.4	tropomyosin 4	332	2	2	0	0	1	hsa-miR-1343-3p	-0.64	-0.75	N/A
NR2C2AP	ENST00000331552.7	nuclear receptor 2C2-associated protein	8	2	1	0	1	0	hsa-miR-1343-3p	-0.64	-0.64	N/A
CTDSP1	ENST00000273062.2	CTD (carboxy-terminal domain, RNA polymerase II, polypeptide A) small phosphatase 1	1299	3	1	1	1	1	hsa-miR-1343-3p	-0.63	-0.64	N/A
DSN1	ENST00000426836.1	DSN1, MIS12 kinetochore complex component	350	2	1	1	0	1	hsa-miR-1343-3p	-0.63	-0.64	N/A
MRPS18B	ENST00000259873.4	mitochondrial ribosomal protein S18B	1667	3	0	2	1	0	hsa-miR-1343-3p	-0.63	-0.63	N/A
TMEM81	ENST00000367167.3	transmembrane protein 81	17	2	2	0	0	0	hsa-miR-1343-3p	-0.62	-0.62	N/A
SIRPB2	ENST00000359801.3	signal-regulatory protein beta 2	5	3	0	3	0	1	hsa-miR-1343-3p	-0.62	-0.62	N/A
LCE3D	ENST00000368787.3	late cornified envelope 3D	5	1	1	0	0	1	hsa-miR-1343-3p	-0.62	-0.62	N/A
KLK4	ENST00000324041.1	kallikrein-related peptidase 4	5	6	0	6	0	0	hsa-miR-1343-3p	-0.62	-0.62	N/A
RP11-433C9.2	ENST00000419960.1	Protein LOC100508383	5	1	1	0	0	1	hsa-miR-1343-3p	-0.62	-0.62	N/A
ZNF549	ENST00000602149.1	zinc finger protein 549	7	4	1	2	1	2	hsa-miR-1343-3p	-0.62	-0.79	N/A
PRADC1	ENST00000258083.2	protease-associated domain containing 1	1586	1	1	0	0	0	hsa-miR-1343-3p	-0.62	-0.62	N/A
PHB2	ENST00000546111.1	prohibitin 2	120	6	1	4	1	2	hsa-miR-1343-3p	-0.62	-1.45	N/A
PRSS36	ENST00000268281.4	protease, serine, 36	5	1	1	0	0	0	hsa-miR-1343-3p	-0.61	-0.61	N/A
SOX10	ENST00000396884.2	SRY (sex determining region Y)-box 10	5	5	1	3	1	1	hsa-miR-1343-3p	-0.61	-0.61	N/A
CD34	ENST00000356522.4	CD34 molecule	5	2	2	0	0	0	hsa-miR-1343-3p	-0.61	-0.61	N/A
C4orf50	ENST00000531445.1	chromosome 4 open reading frame 50	5	4	2	2	0	2	hsa-miR-1343-3p	-0.61	-0.61	N/A
OSCAR	ENST00000391761.1	osteoclast associated, immunoglobulin-like receptor	5	5	0	5	0	0	hsa-miR-1343-3p	-0.61	-0.61	N/A
PRCC	ENST00000271526.4	papillary renal cell carcinoma (translocation-associated)	8562	2	0	2	0	0	hsa-miR-1343-3p	-0.6	-0.6	N/A
WFDC6	ENST00000600168.1	WAP four-disulfide core domain 6	5	2	1	1	0	0	hsa-miR-1343-3p	-0.6	-0.8	N/A
TOM1L2	ENST00000581396.1	target of myb1-like 2 (chicken)	35	4	2	1	1	1	hsa-miR-1343-3p	-0.6	-0.64	N/A
EFCC1	ENST00000436022.2	EF-hand and coiled-coil domain containing 1	5	2	2	0	0	0	hsa-miR-1343-3p	-0.6	-0.6	N/A
TSPAN11	ENST00000261177.9	tetraspanin 11	27	6	1	3	2	2	hsa-miR-1343-3p	-0.6	-0.6	N/A
DLGAP3	ENST00000373347.1	discs, large (Drosophila) homolog-associated protein 3	8	3	1	1	1	0	hsa-miR-1343-3p	-0.6	-0.65	N/A
NAGA	ENST00000396398.3	N-acetylgalactosaminidase, alpha-	841	4	0	2	2	1	hsa-miR-1343-3p	-0.59	-0.74	N/A
KRTAP10-5	ENST00000400372.1	keratin associated protein 10-5	5	1	1	0	0	1	hsa-miR-1343-3p	-0.59	-0.59	N/A
SMEK2	ENST00000272313.5	SMEK homolog 2, suppressor of mek1 (Dictyostelium)	342	2	1	0	1	0	hsa-miR-1343-3p	-0.59	-0.59	N/A
SV2C	ENST00000502798.2	synaptic vesicle glycoprotein 2C	30	6	0	2	4	5	hsa-miR-1343-3p	-0.59	-0.66	N/A
MUC5B	ENST00000447027.1	mucin 5B, oligomeric mucus/gel-forming	5	1	0	0	1	1	hsa-miR-1343-3p	-0.59	-0.59	N/A
AMN1	ENST00000281471.6	antagonist of mitotic exit network 1 homolog (S. cerevisiae)	125	1	1	0	0	0	hsa-miR-1343-3p	-0.58	-0.58	N/A
HES2	ENST00000377834.4	hairy and enhancer of split 2 (Drosophila)	5	3	1	2	0	2	hsa-miR-1343-3p	-0.58	-0.58	N/A
C9orf147	ENST00000457681.1	chromosome 9 open reading frame 147	5	1	1	0	0	0	hsa-miR-1343-3p	-0.58	-0.58	N/A
GUCD1	ENST00000447813.2	guanylyl cyclase domain containing 1	2990	4	1	3	0	0	hsa-miR-1343-3p	-0.58	-0.58	N/A
NUPR1	ENST00000324873.6	nuclear protein, transcriptional regulator, 1	248	3	0	1	2	0	hsa-miR-1343-3p	-0.58	-0.58	N/A
B3GNT7	ENST00000287590.5	UDP-GlcNAc:betaGal beta-1,3-N-acetylglucosaminyltransferase 7	5	3	2	1	0	0	hsa-miR-1343-3p	-0.58	-0.58	N/A
VPS37D	ENST00000451519.1	vacuolar protein sorting 37 homolog D (S. cerevisiae)	173	1	1	0	0	1	hsa-miR-1343-3p	-0.58	-0.58	N/A
CEP250	ENST00000397527.1	centrosomal protein 250kDa	25	2	1	1	0	0	hsa-miR-1343-3p	-0.58	-0.58	N/A
TMEM110-MUSTN1	ENST00000504329.1	TMEM110-MUSTN1 readthrough	39	1	1	0	0	0	hsa-miR-1343-3p	-0.58	-0.58	N/A
WNT1	ENST00000293549.3	wingless-type MMTV integration site family, member 1	5	1	1	0	0	1	hsa-miR-1343-3p	-0.57	-0.57	N/A
LYZL6	ENST00000293274.4	lysozyme-like 6	5	1	1	0	0	0	hsa-miR-1343-3p	-0.57	-0.57	N/A
TEAD4	ENST00000359864.2	TEA domain family member 4	328	1	1	0	0	0	hsa-miR-1343-3p	-0.57	-0.57	N/A
PCBD1	ENST00000299299.3	pterin-4 alpha-carbinolamine dehydratase/dimerization cofactor of hepatocyte nuclear factor 1 alpha	286	2	1	0	1	1	hsa-miR-1343-3p	-0.57	-0.79	N/A
TMPRSS11BNL	ENST00000432593.3	TMPRSS11B N-terminal like	5	1	1	0	0	1	hsa-miR-1343-3p	-0.57	-0.57	N/A
ABCC1	ENST00000399408.2	ATP-binding cassette, sub-family C (CFTR/MRP), member 1	441	4	2	1	1	1	hsa-miR-1343-3p	-0.57	-0.58	N/A
PGA5	ENST00000312403.5	pepsinogen 5, group I (pepsinogen A)	5	1	1	0	0	0	hsa-miR-1343-3p	-0.57	-0.57	N/A
APOL1	ENST00000422706.1	apolipoprotein L, 1	5	2	0	1	1	3	hsa-miR-1343-3p	-0.56	-0.56	N/A
GJB3	ENST00000373362.3	gap junction protein, beta 3, 31kDa	18	2	1	0	1	0	hsa-miR-1343-3p	-0.56	-0.56	N/A
CBLN2	ENST00000585159.1	cerebellin 2 precursor	23	3	1	2	0	2	hsa-miR-1343-3p	-0.56	-0.56	N/A
AOC1	ENST00000493429.1	amine oxidase, copper containing 1	5	2	1	1	0	0	hsa-miR-1343-3p	-0.56	-0.56	N/A
A1BG	ENST00000263100.3	alpha-1-B glycoprotein	74	1	1	0	0	1	hsa-miR-1343-3p	-0.56	-0.6	N/A
PGA4	ENST00000422676.2	pepsinogen 4, group I (pepsinogen A)	5	1	1	0	0	0	hsa-miR-1343-3p	-0.56	-0.56	N/A
FCRL4	ENST00000271532.1	Fc receptor-like 4	5	1	1	0	0	1	hsa-miR-1343-3p	-0.56	-0.56	N/A
DRG2	ENST00000395726.4	developmentally regulated GTP binding protein 2	1552	2	1	1	0	1	hsa-miR-1343-3p	-0.56	-0.56	N/A
IQCJ	ENST00000397832.2	IQ motif containing J	5	1	1	0	0	1	hsa-miR-1343-3p	-0.55	-0.55	N/A
VAPB	ENST00000475243.1	VAMP (vesicle-associated membrane protein)-associated protein B and C	391	4	1	0	3	3	hsa-miR-1343-3p	-0.55	-0.63	N/A
AL033381.1	ENST00000314040.1	Uncharacterized protein; cDNA FLJ34594 fis, clone KIDNE2009109	5	4	0	2	2	3	hsa-miR-1343-3p	-0.55	-0.55	N/A
IL3RA	ENST00000331035.4	interleukin 3 receptor, alpha (low affinity)	5	2	1	0	1	0	hsa-miR-1343-3p	-0.55	-0.55	N/A
C15orf56	ENST00000319503.3	chromosome 15 open reading frame 56	5	1	1	0	0	0	hsa-miR-1343-3p	-0.55	-0.55	N/A
MOB3A	ENST00000357066.3	MOB kinase activator 3A	13	2	1	1	0	2	hsa-miR-1343-3p	-0.55	-0.55	N/A
AC093802.1	ENST00000407524.1	Uncharacterized protein	5	2	1	0	1	2	hsa-miR-1343-3p	-0.55	-0.55	N/A
FLJ27365	ENST00000360737.3	hsa-mir-4763	74	4	1	3	0	1	hsa-miR-1343-3p	-0.55	-0.55	N/A
BMF	ENST00000220446.4	Bcl2 modifying factor	179	6	1	3	2	1	hsa-miR-1343-3p	-0.54	-0.67	N/A
IFNGR2	ENST00000290219.6	interferon gamma receptor 2 (interferon gamma transducer 1)	3409	1	1	0	0	0	hsa-miR-1343-3p	-0.54	-0.54	N/A
PRDX2	ENST00000301522.2	peroxiredoxin 2	7500	2	1	1	0	0	hsa-miR-1343-3p	-0.54	-0.78	N/A
ZNF446	ENST00000335841.4	zinc finger protein 446	44	4	2	2	0	2	hsa-miR-1343-3p	-0.54	-1.12	N/A
FAM83A	ENST00000518448.1	family with sequence similarity 83, member A	22	2	2	0	0	1	hsa-miR-1343-3p	-0.54	-0.54	N/A
ZNF844	ENST00000439326.3	zinc finger protein 844	11	2	1	1	0	2	hsa-miR-1343-3p	-0.54	-0.54	N/A
NOL12	ENST00000359114.4	nucleolar protein 12	536	2	1	1	0	1	hsa-miR-1343-3p	-0.54	-0.57	N/A
RCVRN	ENST00000226193.5	recoverin	5	2	1	1	0	1	hsa-miR-1343-3p	-0.54	-0.54	N/A
FOXI2	ENST00000388920.4	forkhead box I2	5	3	1	1	1	2	hsa-miR-1343-3p	-0.54	-0.54	N/A
KCNA5	ENST00000252321.3	potassium voltage-gated channel, shaker-related subfamily, member 5	5	1	1	0	0	0	hsa-miR-1343-3p	-0.54	-0.54	N/A
NTSR1	ENST00000370501.3	neurotensin receptor 1 (high affinity)	37	3	1	2	0	4	hsa-miR-1343-3p	-0.54	-0.54	N/A
COMTD1	ENST00000372538.3	catechol-O-methyltransferase domain containing 1	138	1	1	0	0	0	hsa-miR-1343-3p	-0.53	-0.53	N/A
DMBX1	ENST00000360032.3	diencephalon/mesencephalon homeobox 1	31	5	1	0	4	3	hsa-miR-1343-3p	-0.53	-0.61	N/A
TLCD2	ENST00000330676.6	TLC domain containing 2	107	2	0	2	0	3	hsa-miR-1343-3p	-0.53	-0.53	N/A
BMP15	ENST00000252677.3	bone morphogenetic protein 15	0	1	0	1	0	0	hsa-miR-1343-3p	-0.53	-0.53	N/A
RP11-268J15.5	ENST00000373137.2		141	2	1	1	0	3	hsa-miR-1343-3p	-0.53	-0.56	N/A
KIAA1456	ENST00000524591.2	KIAA1456	24	4	1	3	0	1	hsa-miR-1343-3p	-0.53	-0.53	N/A
SHISA7	ENST00000376325.4	shisa family member 7	5	8	0	8	0	6	hsa-miR-1343-3p	-0.53	-0.53	N/A
KNDC1	ENST00000304613.3	kinase non-catalytic C-lobe domain (KIND) containing 1	5	1	0	1	0	2	hsa-miR-1343-3p	-0.53	-0.53	N/A
POU5F2	ENST00000510627.4	POU domain class 5, transcription factor 2	5	1	1	0	0	0	hsa-miR-1343-3p	-0.53	-0.53	N/A
C10orf67	ENST00000323327.4	chromosome 10 open reading frame 67	5	3	0	2	1	0	hsa-miR-1343-3p	-0.53	-0.53	N/A
ZNF460	ENST00000360338.3	zinc finger protein 460	164	5	1	3	1	2	hsa-miR-1343-3p	-0.52	-0.64	N/A
GRAPL	ENST00000344415.4	GRB2-related adaptor protein-like	5	1	1	0	0	0	hsa-miR-1343-3p	-0.52	-0.52	N/A
PFDN1	ENST00000510217.1	prefoldin subunit 1	98	2	0	2	0	0	hsa-miR-1343-3p	-0.52	-0.52	N/A
PCP4L1	ENST00000504449.1	Purkinje cell protein 4 like 1	23	4	0	4	0	0	hsa-miR-1343-3p	-0.52	-0.63	N/A
KCTD21	ENST00000340067.3	potassium channel tetramerization domain containing 21	90	3	1	2	0	2	hsa-miR-1343-3p	-0.52	-0.52	N/A
BLOC1S1	ENST00000549147.1	biogenesis of lysosomal organelles complex-1, subunit 1	429	1	1	0	0	1	hsa-miR-1343-3p	-0.52	-0.52	N/A
IGFN1	ENST00000295591.8	immunoglobulin-like and fibronectin type III domain containing 1	19	2	1	1	0	1	hsa-miR-1343-3p	-0.52	-0.52	N/A
ZNF23	ENST00000497160.1	zinc finger protein 23	5	1	1	0	0	0	hsa-miR-1343-3p	-0.52	-0.52	N/A
GPR37L1	ENST00000367282.5	G protein-coupled receptor 37 like 1	5	4	1	2	1	2	hsa-miR-1343-3p	-0.51	-0.51	N/A
PTP4A1	ENST00000370651.3	protein tyrosine phosphatase type IVA, member 1	5740	1	1	0	0	0	hsa-miR-1343-3p	-0.51	-0.51	N/A
IMPA1	ENST00000311489.4	inositol(myo)-1(or 4)-monophosphatase 1	309	2	1	1	0	0	hsa-miR-1343-3p	-0.51	-0.7	N/A
ZNF862	ENST00000223210.4	zinc finger protein 862	7	2	0	1	1	1	hsa-miR-1343-3p	-0.51	-0.51	N/A
ARHGAP22	ENST00000249601.4	Rho GTPase activating protein 22	10	4	2	1	1	1	hsa-miR-1343-3p	-0.51	-0.62	N/A
BEND6	ENST00000370750.2	BEN domain containing 6	11	2	1	0	1	0	hsa-miR-1343-3p	-0.51	-0.59	N/A
SAA4	ENST00000278222.4	serum amyloid A4, constitutive	5	1	1	0	0	0	hsa-miR-1343-3p	-0.51	-0.51	N/A
PRSS16	ENST00000230582.3	protease, serine, 16 (thymus)	77	1	1	0	0	0	hsa-miR-1343-3p	-0.51	-0.51	N/A
BPIFC	ENST00000397452.1	BPI fold containing family C	5	1	1	0	0	0	hsa-miR-1343-3p	-0.51	-0.51	N/A
CYTL1	ENST00000307746.4	cytokine-like 1	15	1	1	0	0	1	hsa-miR-1343-3p	-0.51	-0.51	N/A
C17orf105	ENST00000449302.3	chromosome 17 open reading frame 105	5	3	1	1	1	0	hsa-miR-1343-3p	-0.51	-0.51	N/A
CD40	ENST00000372276.3	CD40 molecule, TNF receptor superfamily member 5	5	4	1	3	0	0	hsa-miR-1343-3p	-0.51	-0.51	N/A
CECR6	ENST00000399875.1	cat eye syndrome chromosome region, candidate 6	5	3	1	1	1	0	hsa-miR-1343-3p	-0.51	-0.51	N/A
ANKRD39	ENST00000393537.4	ankyrin repeat domain 39	46	1	1	0	0	0	hsa-miR-1343-3p	-0.5	-0.5	N/A
SYNPO2L	ENST00000372873.4	synaptopodin 2-like	5	2	1	0	1	1	hsa-miR-1343-3p	-0.5	-0.5	N/A
DRGX	ENST00000374139.2	dorsal root ganglia homeobox	5	3	1	2	0	1	hsa-miR-1343-3p	-0.5	-0.5	N/A
DAGLB	ENST00000297056.6	diacylglycerol lipase, beta	96	1	1	0	0	0	hsa-miR-1343-3p	-0.5	-0.5	N/A
C19orf81	ENST00000425202.1	chromosome 19 open reading frame 81	63	1	1	0	0	0	hsa-miR-1343-3p	-0.5	-0.5	N/A
ZNF469	ENST00000437464.1	zinc finger protein 469	139	1	1	0	0	0	hsa-miR-1343-3p	-0.5	-0.5	N/A
OTX1	ENST00000366671.3	orthodenticle homeobox 1	11	1	1	0	0	0	hsa-miR-1343-3p	-0.5	-0.5	N/A
GNG12	ENST00000370982.3	guanine nucleotide binding protein (G protein), gamma 12	1362	2	1	1	0	0	hsa-miR-1343-3p	-0.5	-0.52	N/A
LCN2	ENST00000540948.1	lipocalin 2	5	1	1	0	0	1	hsa-miR-1343-3p	-0.49	-0.49	N/A
KLF13	ENST00000307145.3	Kruppel-like factor 13	5	3	1	2	0	2	hsa-miR-1343-3p	-0.49	-0.49	N/A
ZNF496	ENST00000294753.4	zinc finger protein 496	391	4	0	4	0	1	hsa-miR-1343-3p	-0.49	-0.61	N/A
PXT1	ENST00000454782.2	peroxisomal, testis specific 1	5	2	1	0	1	0	hsa-miR-1343-3p	-0.49	-0.49	N/A
APOL6	ENST00000409652.4	apolipoprotein L, 6	5	3	1	0	2	2	hsa-miR-1343-3p	-0.49	-0.49	N/A
BMP6	ENST00000283147.6	bone morphogenetic protein 6	1070	1	1	0	0	0	hsa-miR-1343-3p	-0.49	-0.49	N/A
PTPRT	ENST00000373187.1	protein tyrosine phosphatase, receptor type, T	5	7	4	2	1	5	hsa-miR-1343-3p	-0.49	-0.49	N/A
TSPAN18	ENST00000340160.3	tetraspanin 18	332	3	1	1	1	3	hsa-miR-1343-3p	-0.49	-0.49	N/A
PPFIA4	ENST00000447715.2	protein tyrosine phosphatase, receptor type, f polypeptide (PTPRF), interacting protein (liprin), alpha 4	21	2	1	0	1	3	hsa-miR-1343-3p	-0.49	-0.49	N/A
PNPO	ENST00000225573.4	pyridoxamine 5'-phosphate oxidase	583	2	0	1	1	3	hsa-miR-1343-3p	-0.49	-0.58	N/A
TBC1D13	ENST00000372648.5	TBC1 domain family, member 13	2204	3	0	2	1	4	hsa-miR-1343-3p	-0.49	-0.49	N/A
TGFBR1	ENST00000374994.4	transforming growth factor, beta receptor 1	249	3	1	2	0	2	hsa-miR-1343-3p	-0.49	-0.52	N/A
TREML2	ENST00000483722.1	triggering receptor expressed on myeloid cells-like 2	5	5	0	3	2	3	hsa-miR-1343-3p	-0.49	-0.59	N/A
ANP32E	ENST00000533654.1	acidic (leucine-rich) nuclear phosphoprotein 32 family, member E	572	2	1	0	1	1	hsa-miR-1343-3p	-0.49	-0.54	N/A
CTSA	ENST00000372484.3	cathepsin A	3915	1	1	0	0	1	hsa-miR-1343-3p	-0.49	-0.49	N/A
ANKRD54	ENST00000215941.4	ankyrin repeat domain 54	5	3	1	0	2	0	hsa-miR-1343-3p	-0.48	-0.48	N/A
ANKRD24	ENST00000600132.1	ankyrin repeat domain 24	7	1	1	0	0	0	hsa-miR-1343-3p	-0.48	-0.48	N/A
PLA2G2C	ENST00000429261.2	phospholipase A2, group IIC	5	2	0	1	1	3	hsa-miR-1343-3p	-0.48	-0.48	N/A
TMEM105	ENST00000332900.1	transmembrane protein 105	5	3	1	1	1	3	hsa-miR-1343-3p	-0.48	-0.48	N/A
ZNF140	ENST00000440550.2	zinc finger protein 140	179	2	1	0	1	1	hsa-miR-1343-3p	-0.48	-0.68	N/A
STOML1	ENST00000564777.1	stomatin (EPB72)-like 1	18	3	1	1	1	3	hsa-miR-1343-3p	-0.48	-0.8	N/A
LRRC2	ENST00000395905.3	leucine rich repeat containing 2	5	4	2	2	0	1	hsa-miR-1343-3p	-0.48	-0.49	N/A
RNF44	ENST00000274811.4	ring finger protein 44	1623	4	1	2	1	0	hsa-miR-1343-3p	-0.48	-0.48	N/A
AGER	ENST00000375065.5	advanced glycosylation end product-specific receptor	7	1	1	0	0	1	hsa-miR-1343-3p	-0.48	-0.48	N/A
POLH	ENST00000372226.1	polymerase (DNA directed), eta	450	2	0	1	1	1	hsa-miR-1343-3p	-0.48	-0.58	N/A
NME1	ENST00000511355.1	NME/NM23 nucleoside diphosphate kinase 1	25174	2	1	1	0	0	hsa-miR-1343-3p	-0.48	-0.64	N/A
PGA3	ENST00000325558.6	pepsinogen 3, group I (pepsinogen A)	5	1	1	0	0	0	hsa-miR-1343-3p	-0.48	-0.48	N/A
AADAT	ENST00000337664.4	aminoadipate aminotransferase	49	1	1	0	0	0	hsa-miR-1343-3p	-0.48	-0.48	N/A
GALNT11	ENST00000430044.2	UDP-N-acetyl-alpha-D-galactosamine:polypeptide N-acetylgalactosaminyltransferase 11 (GalNAc-T11)	1025	1	1	0	0	0	hsa-miR-1343-3p	-0.48	-0.48	N/A
AP005482.1	ENST00000400514.2	Uncharacterized protein	44	3	1	1	1	0	hsa-miR-1343-3p	-0.48	-0.59	N/A
HDGFRP3	ENST00000299633.4	Hepatoma-derived growth factor-related protein 3	2577	1	1	0	0	0	hsa-miR-1343-3p	-0.48	-0.48	N/A
LRRC55	ENST00000497933.1	leucine rich repeat containing 55	5	4	2	0	2	1	hsa-miR-1343-3p	-0.48	-0.48	N/A
SH3BP2	ENST00000356331.5	SH3-domain binding protein 2	449	5	1	2	2	2	hsa-miR-1343-3p	-0.48	-1.01	N/A
SLC17A9	ENST00000370351.4	solute carrier family 17 (vesicular nucleotide transporter), member 9	504	4	2	1	1	0	hsa-miR-1343-3p	-0.48	-0.56	N/A
DDIT4	ENST00000307365.3	DNA-damage-inducible transcript 4	2454	1	1	0	0	0	hsa-miR-1343-3p	-0.47	-0.47	N/A
CISH	ENST00000443053.2	cytokine inducible SH2-containing protein	19	2	2	0	0	0	hsa-miR-1343-3p	-0.47	-0.47	N/A
RPP14	ENST00000445193.3	ribonuclease P/MRP 14kDa subunit	1612	1	1	0	0	1	hsa-miR-1343-3p	-0.47	-0.48	N/A
EXOC2	ENST00000230449.4	exocyst complex component 2	192	2	1	0	1	1	hsa-miR-1343-3p	-0.47	-0.48	N/A
ST3GAL1	ENST00000319914.5	ST3 beta-galactoside alpha-2,3-sialyltransferase 1	59	3	2	1	0	1	hsa-miR-1343-3p	-0.47	-0.47	N/A
DNAH17-AS1	ENST00000598378.1	DNAH17 antisense RNA 1	23	2	1	1	0	1	hsa-miR-1343-3p	-0.47	-0.49	N/A
IPCEF1	ENST00000265198.4	interaction protein for cytohesin exchange factors 1	16	2	0	1	1	2	hsa-miR-1343-3p	-0.47	-0.47	N/A
EMP1	ENST00000256951.5	epithelial membrane protein 1	814	2	1	0	1	0	hsa-miR-1343-3p	-0.47	-0.54	N/A
XKR7	ENST00000562532.2	XK, Kell blood group complex subunit-related family, member 7	5	6	0	4	2	2	hsa-miR-1343-3p	-0.47	-0.47	N/A
ADD2	ENST00000264436.4	adducin 2 (beta)	59	2	1	0	1	1	hsa-miR-1343-3p	-0.47	-0.47	N/A
SPRED1	ENST00000299084.4	sprouty-related, EVH1 domain containing 1	547	4	1	1	2	0	hsa-miR-1343-3p	-0.47	-0.65	N/A
NOS1	ENST00000317775.6	nitric oxide synthase 1 (neuronal)	5	7	0	4	3	5	hsa-miR-1343-3p	-0.47	-0.47	N/A
FAM105A	ENST00000274217.3	family with sequence similarity 105, member A	2613	2	1	1	0	3	hsa-miR-1343-3p	-0.46	-0.59	N/A
FZD4	ENST00000531380.1	frizzled family receptor 4	5	3	0	1	2	2	hsa-miR-1343-3p	-0.46	-0.46	N/A
SIAH3	ENST00000400405.2	siah E3 ubiquitin protein ligase family member 3	5	4	1	3	0	2	hsa-miR-1343-3p	-0.46	-0.46	N/A
SYT12	ENST00000393946.2	synaptotagmin XII	813	2	1	1	0	3	hsa-miR-1343-3p	-0.46	-0.46	N/A
USH1C	ENST00000318024.4	Usher syndrome 1C (autosomal recessive, severe)	5	1	1	0	0	1	hsa-miR-1343-3p	-0.46	-0.46	N/A
HS1BP3	ENST00000304031.3	HCLS1 binding protein 3	191	2	1	1	0	1	hsa-miR-1343-3p	-0.46	-0.49	N/A
TMEM92	ENST00000300433.3	transmembrane protein 92	46	4	1	1	2	0	hsa-miR-1343-3p	-0.46	-0.55	N/A
ARID5A	ENST00000357485.3	AT rich interactive domain 5A (MRF1-like)	124	2	0	2	0	0	hsa-miR-1343-3p	-0.46	-0.46	N/A
MED19	ENST00000337672.2	mediator complex subunit 19	25	1	1	0	0	1	hsa-miR-1343-3p	-0.46	-0.46	N/A
C1QTNF6	ENST00000337843.2	C1q and tumor necrosis factor related protein 6	30	2	0	1	1	1	hsa-miR-1343-3p	-0.46	-0.46	N/A
CCDC177	ENST00000543986.1	coiled-coil domain containing 177	0	1	1	0	0	1	hsa-miR-1343-3p	-0.46	-0.46	N/A
HOXB5	ENST00000239151.5	homeobox B5	55	1	1	0	0	0	hsa-miR-1343-3p	-0.46	-0.46	N/A
GDNF	ENST00000326524.2	glial cell derived neurotrophic factor	7	2	1	1	0	1	hsa-miR-1343-3p	-0.46	-0.46	N/A
LRRN2	ENST00000367175.1	leucine rich repeat neuronal 2	12	2	1	0	1	0	hsa-miR-1343-3p	-0.46	-0.46	N/A
IRG1	ENST00000377462.1	immunoresponsive 1 homolog (mouse)	5	1	1	0	0	0	hsa-miR-1343-3p	-0.46	-0.46	N/A
STAP2	ENST00000600324.1	signal transducing adaptor family member 2	69	2	0	2	0	0	hsa-miR-1343-3p	-0.46	-0.81	N/A
LAMA2	ENST00000421865.2	laminin, alpha 2	5	1	1	0	0	0	hsa-miR-1343-3p	-0.46	-0.46	N/A
TTBK1	ENST00000259750.4	tau tubulin kinase 1	7	3	1	1	1	2	hsa-miR-1343-3p	-0.46	-0.46	N/A
MLEC	ENST00000228506.3	malectin	12084	3	2	1	0	2	hsa-miR-1343-3p	-0.46	-0.46	N/A
LRRC3	ENST00000291592.4	leucine rich repeat containing 3	176	2	0	0	2	2	hsa-miR-1343-3p	-0.45	-0.47	N/A
GDPD5	ENST00000443276.2	glycerophosphodiester phosphodiesterase domain containing 5	8	4	0	4	0	3	hsa-miR-1343-3p	-0.45	-0.46	N/A
SLC29A2	ENST00000311161.7	solute carrier family 29 (equilibrative nucleoside transporter), member 2	198	1	1	0	0	1	hsa-miR-1343-3p	-0.45	-0.45	N/A
PRNT	ENST00000418528.1	prion protein (testis specific)	5	1	1	0	0	0	hsa-miR-1343-3p	-0.45	-0.45	N/A
KCNK12	ENST00000327876.4	potassium channel, subfamily K, member 12	5	3	0	1	2	3	hsa-miR-1343-3p	-0.45	-0.45	N/A
ARHGAP19-SLIT1	ENST00000453547.2	ARHGAP19-SLIT1 readthrough (NMD candidate)	15	4	1	3	0	6	hsa-miR-1343-3p	-0.45	-0.45	N/A
PKDCC	ENST00000294964.5	protein kinase domain containing, cytoplasmic	123	1	0	0	1	3	hsa-miR-1343-3p	-0.45	-0.45	N/A
SLC48A1	ENST00000442218.2	solute carrier family 48 (heme transporter), member 1	470	1	1	0	0	2	hsa-miR-1343-3p	-0.45	-0.46	N/A
C14orf177	ENST00000325812.2	chromosome 14 open reading frame 177	5	2	0	2	0	0	hsa-miR-1343-3p	-0.45	-0.45	N/A
EPHA10	ENST00000540011.1	EPH receptor A10	11	2	1	1	0	2	hsa-miR-1343-3p	-0.45	-0.45	N/A
TNNI1	ENST00000361379.4	troponin I type 1 (skeletal, slow)	5	4	0	4	0	1	hsa-miR-1343-3p	-0.45	-0.51	N/A
PHKG2	ENST00000563588.1	phosphorylase kinase, gamma 2 (testis)	283	1	1	0	0	2	hsa-miR-1343-3p	-0.45	-0.49	N/A
PHF12	ENST00000577226.1	PHD finger protein 12	307	5	1	3	1	1	hsa-miR-1343-3p	-0.45	-0.45	N/A
CMTM7	ENST00000334983.5	CKLF-like MARVEL transmembrane domain containing 7	69	2	1	0	1	0	hsa-miR-1343-3p	-0.44	-0.44	N/A
HPCAL4	ENST00000372844.3	hippocalcin like 4	5	5	1	3	1	0	hsa-miR-1343-3p	-0.44	-0.44	N/A
GPN2	ENST00000374135.4	GPN-loop GTPase 2	97	4	1	2	1	1	hsa-miR-1343-3p	-0.44	-0.55	N/A
KLK14	ENST00000391802.1	kallikrein-related peptidase 14	5	2	0	2	0	0	hsa-miR-1343-3p	-0.44	-0.44	N/A
GJB4	ENST00000339480.1	gap junction protein, beta 4, 30.3kDa	5	1	1	0	0	1	hsa-miR-1343-3p	-0.44	-0.44	N/A
APOL2	ENST00000358502.5	apolipoprotein L, 2	12	3	0	2	1	1	hsa-miR-1343-3p	-0.44	-0.52	N/A
CNPY3	ENST00000372836.4	canopy FGF signaling regulator 3	837	1	1	0	0	1	hsa-miR-1343-3p	-0.44	-0.44	N/A
TCAP	ENST00000309889.2	titin-cap	5	2	0	1	1	1	hsa-miR-1343-3p	-0.44	-0.44	N/A
PRTFDC1	ENST00000376378.1	phosphoribosyl transferase domain containing 1	155	1	1	0	0	0	hsa-miR-1343-3p	-0.43	-0.45	N/A
C14orf180	ENST00000557649.1	chromosome 14 open reading frame 180	5	2	1	1	0	1	hsa-miR-1343-3p	-0.43	-0.43	N/A
RP11-429E11.3	ENST00000317652.1	Uncharacterized protein	5	3	0	1	2	0	hsa-miR-1343-3p	-0.43	-0.43	N/A
ADAMTS13	ENST00000371916.1	ADAM metallopeptidase with thrombospondin type 1 motif, 13	41	5	1	1	3	5	hsa-miR-1343-3p	-0.43	-0.43	N/A
CAMK2B	ENST00000502837.2	calcium/calmodulin-dependent protein kinase II beta	11	2	1	1	0	0	hsa-miR-1343-3p	-0.43	-0.43	N/A
CX3CL1	ENST00000006053.6	chemokine (C-X3-C motif) ligand 1	218	2	1	1	0	1	hsa-miR-1343-3p	-0.43	-0.46	N/A
LASP1	ENST00000318008.6	LIM and SH3 protein 1	552	2	1	1	0	1	hsa-miR-1343-3p	-0.43	-0.45	N/A
BTG2	ENST00000290551.4	BTG family, member 2	758	3	1	1	1	1	hsa-miR-1343-3p	-0.43	-0.43	N/A
HOXA7	ENST00000242159.3	homeobox A7	27	1	1	0	0	1	hsa-miR-1343-3p	-0.43	-0.43	N/A
KCNK16	ENST00000425054.2	potassium channel, subfamily K, member 16	5	2	0	2	0	0	hsa-miR-1343-3p	-0.43	-0.43	N/A
WDR33	ENST00000322313.4	WD repeat domain 33	537	1	1	0	0	1	hsa-miR-1343-3p	-0.43	-0.43	N/A
CSAG1	ENST00000370291.2	chondrosarcoma associated gene 1	5	2	0	0	2	0	hsa-miR-1343-3p	-0.43	-0.43	N/A
CILP2	ENST00000586018.1	cartilage intermediate layer protein 2	19	2	1	0	1	0	hsa-miR-1343-3p	-0.43	-0.43	N/A
CRX	ENST00000221996.7	cone-rod homeobox	5	3	0	2	1	3	hsa-miR-1343-3p	-0.43	-0.43	N/A
VSTM1	ENST00000425006.2	V-set and transmembrane domain containing 1	5	2	0	2	0	0	hsa-miR-1343-3p	-0.43	-0.43	N/A
KLRG2	ENST00000340940.4	killer cell lectin-like receptor subfamily G, member 2	18	1	1	0	0	1	hsa-miR-1343-3p	-0.43	-0.43	N/A
PRIMA1	ENST00000393140.1	proline rich membrane anchor 1	5	1	1	0	0	1	hsa-miR-1343-3p	-0.42	-0.42	N/A
ZNF773	ENST00000599847.1	zinc finger protein 773	8	3	0	2	1	2	hsa-miR-1343-3p	-0.42	-0.42	N/A
ZNF577	ENST00000301399.5	zinc finger protein 577	10	1	1	0	0	1	hsa-miR-1343-3p	-0.42	-0.42	N/A
GPR55	ENST00000392040.1	G protein-coupled receptor 55	5	2	1	1	0	1	hsa-miR-1343-3p	-0.42	-0.42	N/A
HAUS5	ENST00000203166.5	HAUS augmin-like complex, subunit 5	133	1	0	1	0	2	hsa-miR-1343-3p	-0.42	-0.42	N/A
SLC25A48	ENST00000425402.1	solute carrier family 25, member 48	5	2	0	2	0	0	hsa-miR-1343-3p	-0.42	-0.42	N/A
FCER2	ENST00000360067.4	Fc fragment of IgE, low affinity II, receptor for (CD23)	5	2	0	2	0	0	hsa-miR-1343-3p	-0.42	-0.42	N/A
FAM47C	ENST00000358047.3	family with sequence similarity 47, member C	5	1	1	0	0	0	hsa-miR-1343-3p	-0.42	-0.42	N/A
AGTPBP1	ENST00000376083.3	ATP/GTP binding protein 1	187	2	1	1	0	3	hsa-miR-1343-3p	-0.42	-0.44	N/A
COLQ	ENST00000383785.2	collagen-like tail subunit (single strand of homotrimer) of asymmetric acetylcholinesterase	8	2	1	0	1	2	hsa-miR-1343-3p	-0.42	-0.42	N/A
TMEM184A	ENST00000297477.5	transmembrane protein 184A	28	6	0	4	2	1	hsa-miR-1343-3p	-0.42	-0.64	N/A
IL24	ENST00000367093.3	interleukin 24	10	2	1	1	0	0	hsa-miR-1343-3p	-0.42	-0.63	N/A
FAM131B	ENST00000443739.2	family with sequence similarity 131, member B	5	3	0	3	0	4	hsa-miR-1343-3p	-0.42	-0.42	N/A
TIMP4	ENST00000287814.4	TIMP metallopeptidase inhibitor 4	38	1	1	0	0	3	hsa-miR-1343-3p	-0.42	-0.42	N/A
DKFZP779L1853	ENST00000595310.1		5	1	1	0	0	0	hsa-miR-1343-3p	-0.42	-0.42	N/A
TFE3	ENST00000315869.7	transcription factor binding to IGHM enhancer 3	20	2	2	0	0	0	hsa-miR-1343-3p	-0.42	-0.42	N/A
NPTX1	ENST00000306773.4	neuronal pentraxin I	1876	2	1	1	0	2	hsa-miR-1343-3p	-0.42	-0.42	N/A
GUCY1B3	ENST00000264424.8	guanylate cyclase 1, soluble, beta 3	729	1	0	1	0	1	hsa-miR-1343-3p	-0.42	-0.42	N/A
SNURF	ENST00000338094.6	SNRPN upstream reading frame protein	114	1	1	0	0	1	hsa-miR-1343-3p	-0.41	-0.41	N/A
GLTPD1	ENST00000343938.4	glycolipid transfer protein domain containing 1	4136	3	1	2	0	0	hsa-miR-1343-3p	-0.41	-0.41	N/A
CLPP	ENST00000596605.1	caseinolytic mitochondrial matrix peptidase proteolytic subunit	4038	2	0	2	0	0	hsa-miR-1343-3p	-0.41	-0.41	N/A
FUT11	ENST00000394790.1	fucosyltransferase 11 (alpha (1,3) fucosyltransferase)	622	4	0	1	3	1	hsa-miR-1343-3p	-0.41	-0.49	N/A
ERF	ENST00000222329.4	Ets2 repressor factor	1007	1	1	0	0	0	hsa-miR-1343-3p	-0.41	-0.41	N/A
FADD	ENST00000301838.4	Fas (TNFRSF6)-associated via death domain	79	2	1	0	1	1	hsa-miR-1343-3p	-0.41	-0.41	N/A
CASP6	ENST00000352981.3	caspase 6, apoptosis-related cysteine peptidase	119	2	0	1	1	0	hsa-miR-1343-3p	-0.41	-0.41	N/A
CKMT1B	ENST00000413657.2	creatine kinase, mitochondrial 1B	5	1	0	1	0	2	hsa-miR-1343-3p	-0.41	-0.41	N/A
HTR3B	ENST00000260191.2	5-hydroxytryptamine (serotonin) receptor 3B, ionotropic	5	2	0	2	0	0	hsa-miR-1343-3p	-0.41	-0.41	N/A
TMEM63C	ENST00000298351.4	transmembrane protein 63C	13	2	1	1	0	1	hsa-miR-1343-3p	-0.41	-0.41	N/A
ZNF502	ENST00000296091.4	zinc finger protein 502	18	2	1	0	1	0	hsa-miR-1343-3p	-0.41	-0.41	N/A
IMPDH1	ENST00000419067.2	IMP (inosine 5'-monophosphate) dehydrogenase 1	51	1	1	0	0	0	hsa-miR-1343-3p	-0.41	-0.41	N/A
METTL6	ENST00000443029.1	methyltransferase like 6	20	3	1	0	2	0	hsa-miR-1343-3p	-0.41	-0.41	N/A
KCNC1	ENST00000379472.3	potassium voltage-gated channel, Shaw-related subfamily, member 1	42	4	0	4	0	0	hsa-miR-1343-3p	-0.41	-0.41	N/A
TRIM49	ENST00000329758.1	tripartite motif containing 49	5	1	1	0	0	0	hsa-miR-1343-3p	-0.41	-0.41	N/A
TRIM49C	ENST00000448984.1	tripartite motif containing 49C	5	1	1	0	0	0	hsa-miR-1343-3p	-0.41	-0.41	N/A
AARS2	ENST00000244571.4	alanyl-tRNA synthetase 2, mitochondrial	262	2	1	1	0	1	hsa-miR-1343-3p	-0.41	-0.57	N/A
C17orf62	ENST00000342572.8	chromosome 17 open reading frame 62	89	1	1	0	0	3	hsa-miR-1343-3p	-0.41	-0.43	N/A
GRIK3	ENST00000373091.3	glutamate receptor, ionotropic, kainate 3	7	3	1	1	1	3	hsa-miR-1343-3p	-0.41	-0.41	N/A
PPP1R1B	ENST00000254079.4	protein phosphatase 1, regulatory (inhibitor) subunit 1B	5	2	0	1	1	1	hsa-miR-1343-3p	-0.41	-0.41	N/A
LARGE	ENST00000354992.2	like-glycosyltransferase	411	2	2	0	0	0	hsa-miR-1343-3p	-0.41	-0.41	N/A
ZNF692	ENST00000306601.4	zinc finger protein 692	42	1	1	0	0	0	hsa-miR-1343-3p	-0.41	-0.41	N/A
AHI1	ENST00000417892.2	Abelson helper integration site 1	72	4	0	2	2	0	hsa-miR-1343-3p	-0.41	-0.57	N/A
C4orf19	ENST00000381980.4	chromosome 4 open reading frame 19	51	2	1	0	1	0	hsa-miR-1343-3p	-0.41	-0.44	N/A
MTF1	ENST00000373036.4	metal-regulatory transcription factor 1	98	4	0	3	1	1	hsa-miR-1343-3p	-0.41	-0.41	N/A
CLVS1	ENST00000518592.1	clavesin 1	5	1	1	0	0	0	hsa-miR-1343-3p	-0.41	-0.41	N/A
CCL5	ENST00000293272.3	chemokine (C-C motif) ligand 5	5	2	0	1	1	0	hsa-miR-1343-3p	-0.41	-0.41	N/A
THBS3	ENST00000368378.3	thrombospondin 3	171	1	1	0	0	0	hsa-miR-1343-3p	-0.4	-0.4	N/A
LILRB4	ENST00000391736.1	leukocyte immunoglobulin-like receptor, subfamily B (with TM and ITIM domains), member 4	5	2	1	1	0	0	hsa-miR-1343-3p	-0.4	-0.4	N/A
CAMKK1	ENST00000381769.2	calcium/calmodulin-dependent protein kinase kinase 1, alpha	34	1	1	0	0	0	hsa-miR-1343-3p	-0.4	-0.4	N/A
PEX14	ENST00000356607.4	peroxisomal biogenesis factor 14	1637	1	1	0	0	0	hsa-miR-1343-3p	-0.4	-0.4	N/A
DNAH3	ENST00000415178.1	dynein, axonemal, heavy chain 3	5	3	0	1	2	1	hsa-miR-1343-3p	-0.4	-0.4	N/A
TIGD3	ENST00000309880.5	tigger transposable element derived 3	38	1	1	0	0	1	hsa-miR-1343-3p	-0.4	-0.4	N/A
CLDN16	ENST00000264734.2	claudin 16	25	2	0	1	1	0	hsa-miR-1343-3p	-0.4	-0.4	N/A
ATP6V1D	ENST00000554236.1	ATPase, H+ transporting, lysosomal 34kDa, V1 subunit D	1271	1	1	0	0	0	hsa-miR-1343-3p	-0.4	-0.44	N/A
PEPD	ENST00000244137.7	peptidase D	725	1	1	0	0	0	hsa-miR-1343-3p	-0.4	-0.51	N/A
DCD	ENST00000456047.2	dermcidin	5	1	0	1	0	0	hsa-miR-1343-3p	-0.4	-0.4	N/A
CD74	ENST00000377795.3	CD74 molecule, major histocompatibility complex, class II invariant chain	168	1	1	0	0	0	hsa-miR-1343-3p	-0.4	-0.4	N/A
ANKRD23	ENST00000318357.4	ankyrin repeat domain 23	9	1	0	0	1	3	hsa-miR-1343-3p	-0.4	-0.4	N/A
C7orf71	ENST00000409974.3	chromosome 7 open reading frame 71	5	1	1	0	0	0	hsa-miR-1343-3p	-0.4	-0.4	N/A
HDGFL1	ENST00000510882.2	hepatoma derived growth factor-like 1	5	2	1	1	0	0	hsa-miR-1343-3p	-0.4	-0.4	N/A
PTK2	ENST00000522684.1	protein tyrosine kinase 2	1134	2	0	1	1	1	hsa-miR-1343-3p	-0.4	-0.4	N/A
KLF14	ENST00000310992.4	Kruppel-like factor 14	8	1	1	0	0	1	hsa-miR-1343-3p	-0.4	-0.4	N/A
HBQ1	ENST00000199708.2	hemoglobin, theta 1	272	1	0	1	0	0	hsa-miR-1343-3p	-0.4	-0.4	N/A
AL590452.1	ENST00000596396.1	Uncharacterized protein	5	1	1	0	0	1	hsa-miR-1343-3p	-0.4	-0.4	N/A
TMEM234	ENST00000373593.1	transmembrane protein 234	51	2	0	1	1	0	hsa-miR-1343-3p	-0.4	-0.4	N/A
SERPINA9	ENST00000448305.2	serpin peptidase inhibitor, clade A (alpha-1 antiproteinase, antitrypsin), member 9	5	1	1	0	0	0	hsa-miR-1343-3p	-0.4	-0.4	N/A
AC079602.1	ENST00000539163.1		8	3	0	3	0	1	hsa-miR-1343-3p	-0.4	-0.4	N/A
CNBD1	ENST00000518476.1	cyclic nucleotide binding domain containing 1	5	1	1	0	0	0	hsa-miR-1343-3p	-0.4	-0.4	N/A
TCF7	ENST00000518915.1	transcription factor 7 (T-cell specific, HMG-box)	883	2	1	1	0	1	hsa-miR-1343-3p	-0.4	-0.4	N/A
GPR63	ENST00000229955.3	G protein-coupled receptor 63	5	2	2	0	0	0	hsa-miR-1343-3p	-0.4	-0.4	N/A
C14orf2	ENST00000553430.1	chromosome 14 open reading frame 2	1228	1	0	1	0	2	hsa-miR-1343-3p	-0.4	-0.4	N/A
KIAA1644	ENST00000381176.4	KIAA1644	10	3	0	1	2	3	hsa-miR-1343-3p	-0.4	-0.52	N/A
RBM41	ENST00000372487.1	RNA binding motif protein 41	41	4	0	0	4	1	hsa-miR-1343-3p	-0.4	-0.43	N/A
SPR	ENST00000234454.5	sepiapterin reductase (7,8-dihydrobiopterin:NADP+ oxidoreductase)	554	1	1	0	0	0	hsa-miR-1343-3p	-0.4	-0.4	N/A
ARRDC2	ENST00000379656.3	arrestin domain containing 2	144	2	1	1	0	0	hsa-miR-1343-3p	-0.4	-0.43	N/A
COL23A1	ENST00000390654.3	collagen, type XXIII, alpha 1	15	5	2	2	1	3	hsa-miR-1343-3p	-0.39	-0.95	N/A
SYNGR3	ENST00000248121.2	synaptogyrin 3	223	4	0	3	1	1	hsa-miR-1343-3p	-0.39	-0.39	N/A
SYN3	ENST00000358763.2	synapsin III	5	2	1	0	1	0	hsa-miR-1343-3p	-0.39	-0.39	N/A
TMEM242	ENST00000400788.4	transmembrane protein 242	593	2	1	1	0	2	hsa-miR-1343-3p	-0.39	-0.44	N/A
ZFYVE28	ENST00000508471.1	zinc finger, FYVE domain containing 28	18	5	2	0	3	1	hsa-miR-1343-3p	-0.39	-0.51	N/A
LIF	ENST00000403987.3	leukemia inhibitory factor	55	3	1	1	1	1	hsa-miR-1343-3p	-0.39	-0.44	N/A
ZNF362	ENST00000539719.1	zinc finger protein 362	27	4	0	1	3	0	hsa-miR-1343-3p	-0.39	-0.4	N/A
ANGPTL6	ENST00000589181.1	angiopoietin-like 6	5	1	1	0	0	0	hsa-miR-1343-3p	-0.39	-0.39	N/A
DKFZP434E1119	ENST00000598970.1		5	3	0	2	1	1	hsa-miR-1343-3p	-0.39	-0.39	N/A
TNFAIP3	ENST00000237289.4	tumor necrosis factor, alpha-induced protein 3	150	2	1	0	1	0	hsa-miR-1343-3p	-0.39	-0.39	N/A
RASL11B	ENST00000248706.3	RAS-like, family 11, member B	5	1	1	0	0	0	hsa-miR-1343-3p	-0.39	-0.39	N/A
KLF9	ENST00000377126.2	Kruppel-like factor 9	20	1	1	0	0	0	hsa-miR-1343-3p	-0.39	-0.39	N/A
XKRX	ENST00000328526.5	XK, Kell blood group complex subunit-related, X-linked	11	1	1	0	0	0	hsa-miR-1343-3p	-0.39	-0.39	N/A
ITGA5	ENST00000293379.4	integrin, alpha 5 (fibronectin receptor, alpha polypeptide)	5599	4	0	3	1	1	hsa-miR-1343-3p	-0.39	-0.39	N/A
LZTS1	ENST00000381569.1	leucine zipper, putative tumor suppressor 1	33	4	0	2	2	0	hsa-miR-1343-3p	-0.39	-0.39	N/A
TUSC5	ENST00000333813.3	tumor suppressor candidate 5	5	3	0	3	0	2	hsa-miR-1343-3p	-0.39	-0.39	N/A
RP11-247C2.2	ENST00000563727.1	HCG2004779; Uncharacterized protein	5	1	1	0	0	0	hsa-miR-1343-3p	-0.39	-0.39	N/A
FAM53C	ENST00000513056.1	family with sequence similarity 53, member C	592	3	0	2	1	1	hsa-miR-1343-3p	-0.39	-0.4	N/A
C1orf158	ENST00000288048.5	chromosome 1 open reading frame 158	5	4	0	4	0	0	hsa-miR-1343-3p	-0.39	-0.39	N/A
ZNF786	ENST00000316286.9	zinc finger protein 786	203	3	1	2	0	1	hsa-miR-1343-3p	-0.39	-0.44	N/A
MAMLD1	ENST00000370401.2	mastermind-like domain containing 1	1442	2	0	1	1	2	hsa-miR-1343-3p	-0.39	-0.39	N/A
ZBTB44	ENST00000525842.1	zinc finger and BTB domain containing 44	236	3	0	0	3	3	hsa-miR-1343-3p	-0.39	-0.44	N/A
CAMK1D	ENST00000378845.1	calcium/calmodulin-dependent protein kinase ID	405	1	1	0	0	0	hsa-miR-1343-3p	-0.39	-0.39	N/A
TMEM221	ENST00000341130.5	transmembrane protein 221	5	1	1	0	0	2	hsa-miR-1343-3p	-0.39	-0.39	N/A
ZMAT3	ENST00000311417.2	zinc finger, matrin-type 3	459	3	1	2	0	0	hsa-miR-1343-3p	-0.38	-0.39	N/A
BRWD3	ENST00000373275.4	bromodomain and WD repeat domain containing 3	506	3	0	2	1	0	hsa-miR-1343-3p	-0.38	-0.43	N/A
CST9	ENST00000376971.3	cystatin 9 (testatin)	5	2	1	1	0	1	hsa-miR-1343-3p	-0.38	-0.38	N/A
KIAA2013	ENST00000376572.3	KIAA2013	652	1	1	0	0	1	hsa-miR-1343-3p	-0.38	-0.39	N/A
RDH13	ENST00000415061.3	retinol dehydrogenase 13 (all-trans/9-cis)	35	3	0	2	1	3	hsa-miR-1343-3p	-0.38	-0.43	N/A
SEMA4A	ENST00000368282.1	sema domain, immunoglobulin domain (Ig), transmembrane domain (TM) and short cytoplasmic domain, (semaphorin) 4A	30	2	1	1	0	0	hsa-miR-1343-3p	-0.38	-0.38	N/A
ZFP90	ENST00000398253.2	ZFP90 zinc finger protein	174	3	0	2	1	0	hsa-miR-1343-3p	-0.38	-0.39	N/A
NINJ1	ENST00000375446.4	ninjurin 1	1216	3	0	3	0	1	hsa-miR-1343-3p	-0.38	-0.45	N/A
VWA1	ENST00000338660.5	von Willebrand factor A domain containing 1	145	3	1	2	0	3	hsa-miR-1343-3p	-0.38	-0.79	N/A
ZNFX1	ENST00000371752.1	zinc finger, NFX1-type containing 1	41	2	1	1	0	1	hsa-miR-1343-3p	-0.38	-0.38	N/A
ZNF346	ENST00000503039.1	zinc finger protein 346	5	3	0	3	0	1	hsa-miR-1343-3p	-0.38	-0.38	N/A
TRIM35	ENST00000305364.4	tripartite motif containing 35	470	2	1	0	1	1	hsa-miR-1343-3p	-0.38	-0.38	N/A
SNX32	ENST00000308342.6	sorting nexin 32	39	1	1	0	0	0	hsa-miR-1343-3p	-0.38	-0.38	N/A
SPTLC1	ENST00000262554.2	serine palmitoyltransferase, long chain base subunit 1	2578	1	1	0	0	0	hsa-miR-1343-3p	-0.38	-0.38	N/A
C15orf27	ENST00000388942.3	chromosome 15 open reading frame 27	17	2	1	1	0	1	hsa-miR-1343-3p	-0.38	-0.38	N/A
C4orf51	ENST00000438731.1	chromosome 4 open reading frame 51	5	1	1	0	0	0	hsa-miR-1343-3p	-0.38	-0.38	N/A
C20orf202	ENST00000400633.1	chromosome 20 open reading frame 202	5	1	1	0	0	0	hsa-miR-1343-3p	-0.38	-0.38	N/A
L1CAM	ENST00000370060.1	L1 cell adhesion molecule	439	2	1	1	0	0	hsa-miR-1343-3p	-0.38	-0.38	N/A
PI4KB	ENST00000368874.4	phosphatidylinositol 4-kinase, catalytic, beta	1504	2	1	0	1	1	hsa-miR-1343-3p	-0.38	-0.38	N/A
AS3MT	ENST00000369880.3	arsenic (+3 oxidation state) methyltransferase	379	2	1	1	0	2	hsa-miR-1343-3p	-0.38	-0.39	N/A
CIT	ENST00000392521.2	citron (rho-interacting, serine/threonine kinase 21)	134	2	0	0	2	1	hsa-miR-1343-3p	-0.38	-0.4	N/A
TSR2	ENST00000375151.4	TSR2, 20S rRNA accumulation, homolog (S. cerevisiae)	233	1	1	0	0	0	hsa-miR-1343-3p	-0.38	-0.39	N/A
TMEM26	ENST00000399298.3	transmembrane protein 26	10	3	1	1	1	0	hsa-miR-1343-3p	-0.38	-0.44	N/A
BIK	ENST00000216115.2	BCL2-interacting killer (apoptosis-inducing)	60	1	1	0	0	0	hsa-miR-1343-3p	-0.38	-0.38	N/A
PSCA	ENST00000301258.4	prostate stem cell antigen	14	1	1	0	0	1	hsa-miR-1343-3p	-0.38	-0.38	N/A
CDC14B	ENST00000265659.2	cell division cycle 14B	2	2	0	1	1	2	hsa-miR-1343-3p	-0.38	-0.38	N/A
NXF3	ENST00000395065.3	nuclear RNA export factor 3	5	1	0	1	0	1	hsa-miR-1343-3p	-0.38	-0.38	N/A
APEX2	ENST00000374987.3	APEX nuclease (apurinic/apyrimidinic endonuclease) 2	972	1	1	0	0	0	hsa-miR-1343-3p	-0.38	-0.38	N/A
APBA1	ENST00000265381.4	amyloid beta (A4) precursor protein-binding, family A, member 1	12	6	0	5	1	0	hsa-miR-1343-3p	-0.38	-0.38	N/A
ATRN	ENST00000262919.5	attractin	39	4	0	2	2	1	hsa-miR-1343-3p	-0.38	-0.38	N/A
GREM1	ENST00000560677.1	gremlin 1, DAN family BMP antagonist	752	1	1	0	0	0	hsa-miR-1343-3p	-0.38	-0.38	N/A
NUS1	ENST00000368494.3	nuclear undecaprenyl pyrophosphate synthase 1 homolog (S. cerevisiae)	302	1	1	0	0	0	hsa-miR-1343-3p	-0.38	-0.38	N/A
KLHDC7A	ENST00000400664.1	kelch domain containing 7A	5	4	1	1	2	2	hsa-miR-1343-3p	-0.38	-0.38	N/A
TOR4A	ENST00000357503.2	torsin family 4, member A	222	3	0	2	1	0	hsa-miR-1343-3p	-0.38	-0.38	N/A
C1orf61	ENST00000368243.1	chromosome 1 open reading frame 61	5	1	1	0	0	0	hsa-miR-1343-3p	-0.38	-0.38	N/A
PPP4R4	ENST00000328839.3	protein phosphatase 4, regulatory subunit 4	20	2	0	1	1	0	hsa-miR-1343-3p	-0.37	-0.47	N/A
MICALCL	ENST00000256186.2	MICAL C-terminal like	62	2	2	0	0	0	hsa-miR-1343-3p	-0.37	-0.47	N/A
CD300A	ENST00000360141.3	CD300a molecule	5	2	1	0	1	0	hsa-miR-1343-3p	-0.37	-0.37	N/A
PNMA3	ENST00000447306.1	paraneoplastic Ma antigen 3	5	5	1	2	2	0	hsa-miR-1343-3p	-0.37	-0.37	N/A
TNPO3	ENST00000393245.1	transportin 3	30	3	1	2	0	2	hsa-miR-1343-3p	-0.37	-0.4	N/A
NRIP3	ENST00000309166.3	nuclear receptor interacting protein 3	58	2	0	1	1	2	hsa-miR-1343-3p	-0.37	-0.4	N/A
NIPAL3	ENST00000003912.3	NIPA-like domain containing 3	775	3	2	1	0	0	hsa-miR-1343-3p	-0.37	-0.47	N/A
MLC1	ENST00000395876.2	megalencephalic leukoencephalopathy with subcortical cysts 1	5	1	1	0	0	2	hsa-miR-1343-3p	-0.37	-0.37	N/A
SHFM1	ENST00000248566.2	split hand/foot malformation (ectrodactyly) type 1	96	1	0	1	0	0	hsa-miR-1343-3p	-0.37	-0.37	N/A
MTRF1L	ENST00000367231.5	mitochondrial translational release factor 1-like	7	2	2	0	0	0	hsa-miR-1343-3p	-0.37	-0.37	N/A
HCG27	ENST00000383331.4	HLA complex group 27 (non-protein coding)	5	1	1	0	0	0	hsa-miR-1343-3p	-0.37	-0.37	N/A
JARID2	ENST00000341776.2	jumonji, AT rich interactive domain 2	199	2	0	0	2	0	hsa-miR-1343-3p	-0.37	-0.37	N/A
APOC1	ENST00000252491.4	apolipoprotein C-I	2369	1	0	1	0	0	hsa-miR-1343-3p	-0.37	-0.37	N/A
PLEKHM1	ENST00000430334.3	pleckstrin homology domain containing, family M (with RUN domain) member 1	90	2	1	1	0	1	hsa-miR-1343-3p	-0.37	-0.37	N/A
GTF2A1	ENST00000553612.1	general transcription factor IIA, 1, 19/37kDa	88	1	1	0	0	0	hsa-miR-1343-3p	-0.37	-0.37	N/A
KLHDC8A	ENST00000367155.3	kelch domain containing 8A	8	4	1	1	2	3	hsa-miR-1343-3p	-0.37	-0.86	N/A
H1F0	ENST00000340857.2	H1 histone family, member 0	234	1	1	0	0	0	hsa-miR-1343-3p	-0.37	-0.42	N/A
HELLS	ENST00000394036.1	helicase, lymphoid-specific	329	2	0	2	0	1	hsa-miR-1343-3p	-0.37	-0.37	N/A
IL31RA	ENST00000396836.2	interleukin 31 receptor A	5	1	1	0	0	0	hsa-miR-1343-3p	-0.37	-0.37	N/A
C17orf72	ENST00000412177.1	chromosome 17 open reading frame 72	5	2	1	1	0	1	hsa-miR-1343-3p	-0.37	-0.37	N/A
CTD-2616J11.4	ENST00000574814.1	uncharacterized protein LOC147646	23	2	0	2	0	0	hsa-miR-1343-3p	-0.37	-0.37	N/A
FBXO41	ENST00000295133.5	F-box protein 41	175	3	1	1	1	2	hsa-miR-1343-3p	-0.37	-0.58	N/A
GPX8	ENST00000296734.6	glutathione peroxidase 8 (putative)	2107	4	0	3	1	1	hsa-miR-1343-3p	-0.37	-0.54	N/A
PPP2R2C	ENST00000335585.5	protein phosphatase 2, regulatory subunit B, gamma	115	2	1	1	0	1	hsa-miR-1343-3p	-0.37	-0.37	N/A
OSGEP	ENST00000555656.1	O-sialoglycoprotein endopeptidase	335	3	0	3	0	0	hsa-miR-1343-3p	-0.37	-0.66	N/A
TRAM2	ENST00000182527.3	translocation associated membrane protein 2	2774	4	0	3	1	0	hsa-miR-1343-3p	-0.37	-0.37	N/A
PARM1	ENST00000513238.1	prostate androgen-regulated mucin-like protein 1	161	3	1	0	2	1	hsa-miR-1343-3p	-0.37	-0.57	N/A
FAM92B	ENST00000539556.1	family with sequence similarity 92, member B	5	1	1	0	0	0	hsa-miR-1343-3p	-0.36	-0.36	N/A
SDS	ENST00000257549.4	serine dehydratase	5	1	1	0	0	0	hsa-miR-1343-3p	-0.36	-0.36	N/A
CPNE2	ENST00000290776.8	copine II	1469	1	1	0	0	0	hsa-miR-1343-3p	-0.36	-0.36	N/A
ANKRD63	ENST00000434396.1	ankyrin repeat domain 63	5	3	0	2	1	1	hsa-miR-1343-3p	-0.36	-0.36	N/A
TRMT2A	ENST00000404751.3	tRNA methyltransferase 2 homolog A (S. cerevisiae)	455	3	0	2	1	3	hsa-miR-1343-3p	-0.36	-0.39	N/A
MED29	ENST00000315588.5	mediator complex subunit 29	2453	2	2	0	0	0	hsa-miR-1343-3p	-0.36	-0.78	N/A
BBS1	ENST00000318312.7	Bardet-Biedl syndrome 1	523	2	1	1	0	1	hsa-miR-1343-3p	-0.36	-0.36	N/A
AK4	ENST00000545314.1	adenylate kinase 4	116	2	0	0	2	1	hsa-miR-1343-3p	-0.36	-0.36	N/A
NUP62	ENST00000422090.2	nucleoporin 62kDa	3929	3	0	2	1	0	hsa-miR-1343-3p	-0.36	-0.36	N/A
NDST1	ENST00000261797.6	N-deacetylase/N-sulfotransferase (heparan glucosaminyl) 1	13660	2	1	0	1	2	hsa-miR-1343-3p	-0.36	-0.36	N/A
PA2G4	ENST00000303305.6	proliferation-associated 2G4, 38kDa	64	1	1	0	0	0	hsa-miR-1343-3p	-0.36	-0.36	N/A
JAKMIP2	ENST00000507386.1	janus kinase and microtubule interacting protein 2	26	2	1	1	0	2	hsa-miR-1343-3p	-0.36	-0.4	N/A
TEAD3	ENST00000402886.3	TEA domain family member 3	137	4	1	2	1	1	hsa-miR-1343-3p	-0.36	-0.36	N/A
KDM8	ENST00000380948.2	lysine (K)-specific demethylase 8	62	2	1	1	0	1	hsa-miR-1343-3p	-0.36	-0.36	N/A
CD1C	ENST00000368170.3	CD1c molecule	5	1	0	1	0	0	hsa-miR-1343-3p	-0.36	-0.36	N/A
SMIM12	ENST00000521580.2	small integral membrane protein 12	1091	3	2	1	0	1	hsa-miR-1343-3p	-0.36	-0.9	N/A
THNSL2	ENST00000343544.4	threonine synthase-like 2 (S. cerevisiae)	219	1	1	0	0	0	hsa-miR-1343-3p	-0.36	-0.36	N/A
ALX3	ENST00000369792.4	ALX homeobox 3	5	1	1	0	0	1	hsa-miR-1343-3p	-0.36	-0.36	N/A
AC010336.1	ENST00000539278.1	Uncharacterized protein	8	3	0	1	2	1	hsa-miR-1343-3p	-0.36	-0.36	N/A
VEGFA	ENST00000372067.3	vascular endothelial growth factor A	907	4	1	2	1	1	hsa-miR-1343-3p	-0.36	-0.36	N/A
AC135983.2	ENST00000593303.1	Protein LOC100996413	5	3	0	2	1	1	hsa-miR-1343-3p	-0.36	-0.36	N/A
CD244	ENST00000368034.4	CD244 molecule, natural killer cell receptor 2B4	5	2	1	1	0	0	hsa-miR-1343-3p	-0.36	-0.36	N/A
PRRX2	ENST00000372469.4	paired related homeobox 2	59	1	1	0	0	0	hsa-miR-1343-3p	-0.36	-0.36	N/A
P2RY8	ENST00000381297.4	purinergic receptor P2Y, G-protein coupled, 8	5	4	1	2	1	0	hsa-miR-1343-3p	-0.36	-0.36	N/A
CHPF2	ENST00000035307.2	chondroitin polymerizing factor 2	337	1	1	0	0	0	hsa-miR-1343-3p	-0.36	-0.36	N/A
NXF1	ENST00000531709.2	nuclear RNA export factor 1	1017	4	0	2	2	0	hsa-miR-1343-3p	-0.36	-0.36	N/A
GMPS	ENST00000496455.2	guanine monphosphate synthase	867	5	0	2	3	1	hsa-miR-1343-3p	-0.36	-0.39	N/A
JUND	ENST00000252818.3	jun D proto-oncogene	13688	2	1	1	0	0	hsa-miR-1343-3p	-0.36	-0.36	N/A
PRKCA	ENST00000413366.3	protein kinase C, alpha	726	3	1	0	2	1	hsa-miR-1343-3p	-0.36	-0.46	N/A
RIPPLY1	ENST00000276173.4	ripply transcriptional repressor 1	14	1	1	0	0	0	hsa-miR-1343-3p	-0.36	-0.36	N/A
SORD	ENST00000267814.9	sorbitol dehydrogenase	5	5	1	2	2	2	hsa-miR-1343-3p	-0.36	-0.36	N/A
CST3	ENST00000398411.1	cystatin C	11	2	1	1	0	0	hsa-miR-1343-3p	-0.35	-0.58	N/A
CTD-3074O7.11	ENST00000419755.3	Bardet-Biedl syndrome 1 protein	523	2	1	1	0	1	hsa-miR-1343-3p	-0.35	-0.35	N/A
SLC4A9	ENST00000506757.2	solute carrier family 4, sodium bicarbonate cotransporter, member 9	5	1	1	0	0	0	hsa-miR-1343-3p	-0.35	-0.35	N/A
ELMO2	ENST00000290246.6	engulfment and cell motility 2	22	5	2	2	1	1	hsa-miR-1343-3p	-0.35	-0.35	N/A
SIRPA	ENST00000400068.3	signal-regulatory protein alpha	1235	2	1	0	1	0	hsa-miR-1343-3p	-0.35	-0.41	N/A
E2F2	ENST00000361729.2	E2F transcription factor 2	96	5	0	3	2	1	hsa-miR-1343-3p	-0.35	-0.59	N/A
GADD45G	ENST00000252506.6	growth arrest and DNA-damage-inducible, gamma	155	2	1	0	1	0	hsa-miR-1343-3p	-0.35	-0.35	N/A
FAIM2	ENST00000320634.3	Fas apoptotic inhibitory molecule 2	5	3	2	0	1	3	hsa-miR-1343-3p	-0.35	-0.35	N/A
DMRT2	ENST00000259622.6	doublesex and mab-3 related transcription factor 2	5	1	1	0	0	1	hsa-miR-1343-3p	-0.35	-0.35	N/A
KLK10	ENST00000309958.3	kallikrein-related peptidase 10	5	2	1	0	1	0	hsa-miR-1343-3p	-0.35	-0.35	N/A
SMPD1	ENST00000299397.3	sphingomyelin phosphodiesterase 1, acid lysosomal	1334	2	0	1	1	0	hsa-miR-1343-3p	-0.35	-0.35	N/A
PRMT3	ENST00000331079.6	protein arginine methyltransferase 3	120	2	1	1	0	3	hsa-miR-1343-3p	-0.35	-0.39	N/A
TGFBR2	ENST00000359013.4	transforming growth factor, beta receptor II (70/80kDa)	2168	4	2	1	1	1	hsa-miR-1343-3p	-0.35	-0.72	N/A
RGS4	ENST00000531057.1	regulator of G-protein signaling 4	489	1	1	0	0	0	hsa-miR-1343-3p	-0.35	-0.42	N/A
KIAA1755	ENST00000279024.4	KIAA1755	5	2	0	0	2	1	hsa-miR-1343-3p	-0.35	-0.35	N/A
SRL	ENST00000399609.3	sarcalumenin	5	6	1	3	2	0	hsa-miR-1343-3p	-0.35	-0.35	N/A
SLC25A22	ENST00000320230.5	solute carrier family 25 (mitochondrial carrier: glutamate), member 22	319	3	0	1	2	1	hsa-miR-1343-3p	-0.35	-0.35	N/A
WDR6	ENST00000395474.3	WD repeat domain 6	3435	2	0	1	1	0	hsa-miR-1343-3p	-0.35	-0.35	N/A
DDX11	ENST00000251758.5	DEAD/H (Asp-Glu-Ala-Asp/His) box helicase 11	175	4	0	2	2	3	hsa-miR-1343-3p	-0.35	-0.35	N/A
C6orf120	ENST00000332290.2	chromosome 6 open reading frame 120	1415	1	1	0	0	0	hsa-miR-1343-3p	-0.35	-0.45	N/A
KLRC3	ENST00000381903.2	killer cell lectin-like receptor subfamily C, member 3	25	1	1	0	0	0	hsa-miR-1343-3p	-0.35	-0.45	N/A
FSCN3	ENST00000265825.5	fascin homolog 3, actin-bundling protein, testicular (Strongylocentrotus purpuratus)	5	2	0	0	2	0	hsa-miR-1343-3p	-0.35	-0.35	N/A
NEDD8	ENST00000250495.5	neural precursor cell expressed, developmentally down-regulated 8	30	1	0	1	0	0	hsa-miR-1343-3p	-0.35	-0.35	N/A
SLC25A34	ENST00000294454.5	solute carrier family 25, member 34	5	1	1	0	0	3	hsa-miR-1343-3p	-0.35	-0.35	N/A
LEPROT	ENST00000371065.4	leptin receptor overlapping transcript	397	2	1	1	0	1	hsa-miR-1343-3p	-0.35	-0.35	N/A
CDR2	ENST00000268383.2	cerebellar degeneration-related protein 2, 62kDa	70	1	1	0	0	0	hsa-miR-1343-3p	-0.35	-0.35	N/A
CACNG8	ENST00000270458.2	calcium channel, voltage-dependent, gamma subunit 8	5	7	0	3	4	4	hsa-miR-1343-3p	-0.35	-0.35	N/A
PRAM1	ENST00000423345.4	PML-RARA regulated adaptor molecule 1	5	1	0	1	0	1	hsa-miR-1343-3p	-0.35	-0.35	N/A
RRP1	ENST00000497547.1	ribosomal RNA processing 1	1000	2	1	0	1	0	hsa-miR-1343-3p	-0.35	-0.4	N/A
MAU2	ENST00000262815.8	MAU2 sister chromatid cohesion factor	5234	4	1	3	0	2	hsa-miR-1343-3p	-0.35	-0.35	N/A
IL16	ENST00000394660.2	interleukin 16	5	3	0	3	0	0	hsa-miR-1343-3p	-0.35	-0.35	N/A
CYB561	ENST00000584031.1	cytochrome b561	10	2	0	1	1	1	hsa-miR-1343-3p	-0.35	-0.35	N/A
MAT1A	ENST00000372213.3	methionine adenosyltransferase I, alpha	19	5	2	2	1	0	hsa-miR-1343-3p	-0.35	-0.74	N/A
KRTAP5-8	ENST00000398534.3	keratin associated protein 5-8	5	2	0	1	1	0	hsa-miR-1343-3p	-0.35	-0.35	N/A
FAM153A	ENST00000440605.3	family with sequence similarity 153, member A	5	2	0	1	1	0	hsa-miR-1343-3p	-0.35	-0.35	N/A
CHMP2A	ENST00000600118.1	charged multivesicular body protein 2A	50	2	0	2	0	0	hsa-miR-1343-3p	-0.35	-0.54	N/A
TRAPPC6B	ENST00000330149.5	trafficking protein particle complex 6B	69	2	1	0	1	0	hsa-miR-1343-3p	-0.35	-0.56	N/A
LRP2BP	ENST00000362004.3	LRP2 binding protein	5	1	1	0	0	1	hsa-miR-1343-3p	-0.34	-0.34	N/A
ENTPD2	ENST00000355097.2	ectonucleoside triphosphate diphosphohydrolase 2	8	1	1	0	0	0	hsa-miR-1343-3p	-0.34	-0.34	N/A
CTNNBL1	ENST00000361383.6	catenin, beta like 1	206	4	1	2	1	1	hsa-miR-1343-3p	-0.34	-0.85	N/A
RPL37	ENST00000274242.5	ribosomal protein L37	1785	3	2	1	0	1	hsa-miR-1343-3p	-0.34	-0.41	N/A
EIF4EBP2	ENST00000373218.4	eukaryotic translation initiation factor 4E binding protein 2	690	3	1	2	0	1	hsa-miR-1343-3p	-0.34	-0.52	N/A
SLC7A6OS	ENST00000263997.6	solute carrier family 7, member 6 opposite strand	751	3	1	1	1	0	hsa-miR-1343-3p	-0.34	-0.5	N/A
SLC41A1	ENST00000367137.3	solute carrier family 41 (magnesium transporter), member 1	300	2	1	0	1	0	hsa-miR-1343-3p	-0.34	-0.35	N/A
CLEC1A	ENST00000315330.4	C-type lectin domain family 1, member A	5	1	1	0	0	0	hsa-miR-1343-3p	-0.34	-0.34	N/A
KLHL12	ENST00000367259.1	kelch-like family member 12	24	2	0	0	2	0	hsa-miR-1343-3p	-0.34	-0.35	N/A
DENND3	ENST00000519811.1	DENN/MADD domain containing 3	926	1	1	0	0	1	hsa-miR-1343-3p	-0.34	-0.36	N/A
PPP1R16B	ENST00000299824.1	protein phosphatase 1, regulatory subunit 16B	16	5	1	3	1	2	hsa-miR-1343-3p	-0.34	-0.34	N/A
TUBB1	ENST00000217133.1	tubulin, beta 1 class VI	5	1	1	0	0	0	hsa-miR-1343-3p	-0.34	-0.34	N/A
GPR75	ENST00000394705.2	G protein-coupled receptor 75	35	3	0	2	1	0	hsa-miR-1343-3p	-0.34	-0.41	N/A
MICU1	ENST00000361114.5	mitochondrial calcium uptake 1	325	1	1	0	0	1	hsa-miR-1343-3p	-0.34	-0.36	N/A
TNFAIP2	ENST00000560869.1	tumor necrosis factor, alpha-induced protein 2	442	2	1	0	1	1	hsa-miR-1343-3p	-0.34	-0.34	N/A
CLDN2	ENST00000336803.1	claudin 2	19	1	1	0	0	1	hsa-miR-1343-3p	-0.34	-0.34	N/A
IL2RA	ENST00000379959.3	interleukin 2 receptor, alpha	5	3	0	2	1	1	hsa-miR-1343-3p	-0.34	-0.34	N/A
RP11-204N11.1	ENST00000555187.1	Uncharacterized protein	5	2	0	1	1	0	hsa-miR-1343-3p	-0.34	-0.34	N/A
GJA3	ENST00000241125.3	gap junction protein, alpha 3, 46kDa	244	4	0	3	1	0	hsa-miR-1343-3p	-0.34	-0.34	N/A
GBA	ENST00000368373.3	glucosidase, beta, acid	27	2	0	0	2	1	hsa-miR-1343-3p	-0.34	-0.39	N/A
ST3GAL5	ENST00000393808.3	ST3 beta-galactoside alpha-2,3-sialyltransferase 5	5	2	0	1	1	0	hsa-miR-1343-3p	-0.34	-0.34	N/A
LRP4	ENST00000378623.1	low density lipoprotein receptor-related protein 4	152	2	1	1	0	0	hsa-miR-1343-3p	-0.34	-0.34	N/A
DUSP26	ENST00000256261.4	dual specificity phosphatase 26 (putative)	5	1	1	0	0	0	hsa-miR-1343-3p	-0.34	-0.34	N/A
SCO1	ENST00000255390.5	SCO1 cytochrome c oxidase assembly protein	1776	4	2	1	1	1	hsa-miR-1343-3p	-0.34	-0.66	N/A
CNOT3	ENST00000221232.5	CCR4-NOT transcription complex, subunit 3	1415	1	1	0	0	0	hsa-miR-1343-3p	-0.34	-0.34	N/A
C11orf88	ENST00000332814.6	chromosome 11 open reading frame 88	5	1	0	0	1	0	hsa-miR-1343-3p	-0.34	-0.34	N/A
ST8SIA3	ENST00000324000.3	ST8 alpha-N-acetyl-neuraminide alpha-2,8-sialyltransferase 3	5	2	0	1	1	0	hsa-miR-1343-3p	-0.34	-0.34	N/A
ABLIM2	ENST00000361737.5	actin binding LIM protein family, member 2	78	2	1	1	0	0	hsa-miR-1343-3p	-0.34	-0.36	N/A
TRIM52	ENST00000327767.4	tripartite motif containing 52	43	1	1	0	0	1	hsa-miR-1343-3p	-0.34	-0.39	N/A
EMP2	ENST00000359543.3	epithelial membrane protein 2	1725	2	1	1	0	0	hsa-miR-1343-3p	-0.34	-0.34	N/A
C1orf204	ENST00000368102.1	chromosome 1 open reading frame 204	5	1	0	0	1	1	hsa-miR-1343-3p	-0.34	-0.34	N/A
TM4SF1	ENST00000472441.1	transmembrane 4 L six family member 1	1401	2	0	1	1	0	hsa-miR-1343-3p	-0.34	-0.34	N/A
ULK2	ENST00000395544.4	unc-51 like autophagy activating kinase 2	489	4	1	1	2	3	hsa-miR-1343-3p	-0.33	-0.39	N/A
PQLC2	ENST00000375155.3	PQ loop repeat containing 2	94	3	1	2	0	1	hsa-miR-1343-3p	-0.33	-0.49	N/A
MITF	ENST00000328528.6	microphthalmia-associated transcription factor	593	2	0	2	0	0	hsa-miR-1343-3p	-0.33	-0.34	N/A
EIF4E1B	ENST00000318682.6	eukaryotic translation initiation factor 4E family member 1B	5	1	1	0	0	0	hsa-miR-1343-3p	-0.33	-0.33	N/A
CALN1	ENST00000329008.5	calneuron 1	5	3	0	2	1	6	hsa-miR-1343-3p	-0.33	-0.33	N/A
UBE3B	ENST00000434735.2	ubiquitin protein ligase E3B	916	3	1	1	1	0	hsa-miR-1343-3p	-0.33	-0.37	N/A
PCNP	ENST00000296024.5	PEST proteolytic signal containing nuclear protein	944	1	1	0	0	0	hsa-miR-1343-3p	-0.33	-0.34	N/A
CCDC69	ENST00000355417.2	coiled-coil domain containing 69	22	3	0	2	1	1	hsa-miR-1343-3p	-0.33	-0.38	N/A
ISG20L2	ENST00000313146.6	interferon stimulated exonuclease gene 20kDa-like 2	89	3	0	3	0	0	hsa-miR-1343-3p	-0.33	-0.33	N/A
PREB	ENST00000260643.2	prolactin regulatory element binding	889	1	1	0	0	0	hsa-miR-1343-3p	-0.33	-0.33	N/A
SHPK	ENST00000572705.1	transient receptor potential cation channel subfamily V member 1	10	1	1	0	0	0	hsa-miR-1343-3p	-0.33	-0.33	N/A
TRPV1	ENST00000399759.3	transient receptor potential cation channel, subfamily V, member 1	10	1	1	0	0	0	hsa-miR-1343-3p	-0.33	-0.33	N/A
ARRDC5	ENST00000381781.2	arrestin domain containing 5	5	2	0	2	0	3	hsa-miR-1343-3p	-0.33	-0.33	N/A
TRUB2	ENST00000372890.4	TruB pseudouridine (psi) synthase family member 2	91	3	0	3	0	1	hsa-miR-1343-3p	-0.33	-0.58	N/A
RABGAP1L	ENST00000489615.1	RAB GTPase activating protein 1-like	364	5	0	3	2	0	hsa-miR-1343-3p	-0.33	-0.34	N/A
RNF2	ENST00000367510.3	ring finger protein 2	414	1	1	0	0	0	hsa-miR-1343-3p	-0.33	-0.43	N/A
CTXN3	ENST00000379445.3	cortexin 3	5	2	0	1	1	0	hsa-miR-1343-3p	-0.33	-0.33	N/A
USF1	ENST00000368020.1	upstream transcription factor 1	5	2	0	2	0	0	hsa-miR-1343-3p	-0.33	-0.33	N/A
LETM2	ENST00000519476.2	leucine zipper-EF-hand containing transmembrane protein 2	12	2	0	2	0	0	hsa-miR-1343-3p	-0.33	-0.33	N/A
PSMC4	ENST00000157812.2	proteasome (prosome, macropain) 26S subunit, ATPase, 4	7388	1	0	1	0	0	hsa-miR-1343-3p	-0.33	-0.33	N/A
SPRR2G	ENST00000368748.4	small proline-rich protein 2G	5	1	0	1	0	0	hsa-miR-1343-3p	-0.33	-0.33	N/A
B4GALT4	ENST00000467604.1	UDP-Gal:betaGlcNAc beta 1,4- galactosyltransferase, polypeptide 4	196	2	1	1	0	0	hsa-miR-1343-3p	-0.33	-0.33	N/A
FAM49A	ENST00000381323.3	family with sequence similarity 49, member A	38	2	1	1	0	0	hsa-miR-1343-3p	-0.33	-0.46	N/A
TRMU	ENST00000381019.3	tRNA 5-methylaminomethyl-2-thiouridylate methyltransferase	150	2	1	0	1	1	hsa-miR-1343-3p	-0.33	-0.52	N/A
TRIM44	ENST00000299413.5	tripartite motif containing 44	4203	4	0	3	1	7	hsa-miR-1343-3p	-0.33	-0.41	N/A
AC132216.1	ENST00000330381.2	HCG1785179; PRO1787; Uncharacterized protein	5	1	0	1	0	0	hsa-miR-1343-3p	-0.33	-0.33	N/A
KIF1A	ENST00000320389.7	kinesin family member 1A	115	5	1	3	1	2	hsa-miR-1343-3p	-0.33	-0.92	N/A
CALCR	ENST00000359558.2	calcitonin receptor	5	2	1	0	1	3	hsa-miR-1343-3p	-0.33	-0.33	N/A
KBTBD2	ENST00000304056.4	kelch repeat and BTB (POZ) domain containing 2	2559	1	1	0	0	0	hsa-miR-1343-3p	-0.33	-0.34	N/A
SHPK	ENST00000225519.3	sedoheptulokinase	40	1	1	0	0	3	hsa-miR-1343-3p	-0.33	-0.33	N/A
NARF	ENST00000309794.11	nuclear prelamin A recognition factor	610	1	1	0	0	2	hsa-miR-1343-3p	-0.33	-0.43	N/A
B3GNT3	ENST00000318683.6	UDP-GlcNAc:betaGal beta-1,3-N-acetylglucosaminyltransferase 3	5	4	1	3	0	0	hsa-miR-1343-3p	-0.33	-0.48	N/A
GGTLC1	ENST00000286890.4	gamma-glutamyltransferase light chain 1	5	1	0	0	1	1	hsa-miR-1343-3p	-0.33	-0.33	N/A
PFAS	ENST00000314666.6	phosphoribosylformylglycinamidine synthase	901	2	1	1	0	0	hsa-miR-1343-3p	-0.33	-0.39	N/A
ZNF33A	ENST00000469037.2	zinc finger protein 33A	39	2	0	0	2	2	hsa-miR-1343-3p	-0.33	-0.44	N/A
SCAMP4	ENST00000316097.8	secretory carrier membrane protein 4	223	2	0	2	0	1	hsa-miR-1343-3p	-0.33	-0.33	N/A
C1orf226	ENST00000458626.2	chromosome 1 open reading frame 226	369	3	1	2	0	3	hsa-miR-1343-3p	-0.33	-0.33	N/A
SNAPIN	ENST00000368685.5	SNAP-associated protein	1843	1	1	0	0	1	hsa-miR-1343-3p	-0.32	-0.4	N/A
ARMC7	ENST00000245543.1	armadillo repeat containing 7	64	1	1	0	0	0	hsa-miR-1343-3p	-0.32	-0.32	N/A
BCAR1	ENST00000162330.5	breast cancer anti-estrogen resistance 1	432	1	1	0	0	1	hsa-miR-1343-3p	-0.32	-0.32	N/A
POU5F1B	ENST00000465342.2	POU class 5 homeobox 1B	5	2	1	0	1	0	hsa-miR-1343-3p	-0.32	-0.32	N/A
PLEKHB2	ENST00000438882.2	pleckstrin homology domain containing, family B (evectins) member 2	1358	3	1	1	1	2	hsa-miR-1343-3p	-0.32	-0.64	N/A
PVR	ENST00000425690.3	poliovirus receptor	761	3	0	2	1	0	hsa-miR-1343-3p	-0.32	-0.43	N/A
AC002472.13	ENST00000543388.1	Leucine-rich repeat-containing protein LOC400891	5	3	0	2	1	4	hsa-miR-1343-3p	-0.32	-0.32	N/A
CACNG1	ENST00000226021.3	calcium channel, voltage-dependent, gamma subunit 1	5	1	1	0	0	1	hsa-miR-1343-3p	-0.32	-0.32	N/A
BEST4	ENST00000372207.3	bestrophin 4	29	1	0	0	1	0	hsa-miR-1343-3p	-0.32	-0.32	N/A
C3orf72	ENST00000383165.3	chromosome 3 open reading frame 72	11	1	1	0	0	1	hsa-miR-1343-3p	-0.32	-0.32	N/A
TM7SF2	ENST00000540748.1	transmembrane 7 superfamily member 2	667	2	1	1	0	1	hsa-miR-1343-3p	-0.32	-0.7	N/A
ARL11	ENST00000282026.1	ADP-ribosylation factor-like 11	5	2	1	1	0	1	hsa-miR-1343-3p	-0.32	-0.32	N/A
EFNB1	ENST00000204961.4	ephrin-B1	386	2	0	1	1	0	hsa-miR-1343-3p	-0.32	-0.32	N/A
AL161915.1	ENST00000391366.1	Uncharacterized protein	18	1	1	0	0	2	hsa-miR-1343-3p	-0.32	-0.32	N/A
CHRNB2	ENST00000368476.3	cholinergic receptor, nicotinic, beta 2 (neuronal)	16	2	0	0	2	0	hsa-miR-1343-3p	-0.32	-0.32	N/A
KLHL42	ENST00000381271.2	kelch-like family member 42	2120	4	1	1	2	1	hsa-miR-1343-3p	-0.32	-0.33	N/A
TXK	ENST00000264316.4	TXK tyrosine kinase	7	4	1	2	1	2	hsa-miR-1343-3p	-0.32	-0.36	N/A
VAX1	ENST00000369206.5	ventral anterior homeobox 1	8	2	1	1	0	1	hsa-miR-1343-3p	-0.32	-0.55	N/A
PRSS33	ENST00000576886.1	protease, serine, 33	5	2	0	1	1	1	hsa-miR-1343-3p	-0.32	-0.32	N/A
MTMR11	ENST00000406732.3	myotubularin related protein 11	16	2	0	1	1	1	hsa-miR-1343-3p	-0.32	-0.32	N/A
PML	ENST00000435786.2	promyelocytic leukemia	95	1	1	0	0	3	hsa-miR-1343-3p	-0.32	-0.32	N/A
ALX4	ENST00000329255.3	ALX homeobox 4	52	3	1	1	1	3	hsa-miR-1343-3p	-0.32	-0.32	N/A
SLC13A2	ENST00000314669.5	solute carrier family 13 (sodium-dependent dicarboxylate transporter), member 2	5	1	1	0	0	0	hsa-miR-1343-3p	-0.32	-0.32	N/A
PET100	ENST00000594797.1	PET100 homolog (S. cerevisiae)	5	1	0	1	0	0	hsa-miR-1343-3p	-0.32	-0.32	N/A
ELAVL3	ENST00000359227.3	ELAV like neuron-specific RNA binding protein 3	5	1	1	0	0	1	hsa-miR-1343-3p	-0.32	-0.32	N/A
MAPK14	ENST00000229795.3	mitogen-activated protein kinase 14	1191	2	1	1	0	0	hsa-miR-1343-3p	-0.32	-0.35	N/A
CBL	ENST00000264033.4	Cbl proto-oncogene, E3 ubiquitin protein ligase	309	2	1	1	0	2	hsa-miR-1343-3p	-0.32	-0.32	N/A
TMEM245	ENST00000374586.3	transmembrane protein 245	1320	1	1	0	0	2	hsa-miR-1343-3p	-0.32	-0.32	N/A
LRRC1	ENST00000370888.1	leucine rich repeat containing 1	343	1	1	0	0	0	hsa-miR-1343-3p	-0.32	-0.32	N/A
APOBEC3F	ENST00000308521.5	apolipoprotein B mRNA editing enzyme, catalytic polypeptide-like 3F	10	2	1	1	0	0	hsa-miR-1343-3p	-0.32	-0.32	N/A
ZNF783	ENST00000434415.1	zinc finger family member 783	88	2	1	1	0	1	hsa-miR-1343-3p	-0.32	-0.32	N/A
PPT2	ENST00000361568.2	palmitoyl-protein thioesterase 2	147	1	1	0	0	0	hsa-miR-1343-3p	-0.32	-0.32	N/A
AC006132.1	ENST00000593161.1	uncharacterized protein LOC100287177	5	1	0	1	0	0	hsa-miR-1343-3p	-0.31	-0.31	N/A
LMF2	ENST00000380796.3	lipase maturation factor 2	1375	3	0	3	0	0	hsa-miR-1343-3p	-0.31	-0.47	N/A
NLGN3	ENST00000374051.3	neuroligin 3	15	3	1	1	1	0	hsa-miR-1343-3p	-0.31	-0.31	N/A
STAC	ENST00000273183.3	SH3 and cysteine rich domain	172	2	1	1	0	0	hsa-miR-1343-3p	-0.31	-0.31	N/A
HDAC11	ENST00000295757.3	histone deacetylase 11	443	2	0	1	1	0	hsa-miR-1343-3p	-0.31	-0.36	N/A
UQCRB	ENST00000517523.1	ubiquinol-cytochrome c reductase binding protein	1173	2	0	1	1	1	hsa-miR-1343-3p	-0.31	-0.42	N/A
SNN	ENST00000329565.5	stannin	663	1	1	0	0	0	hsa-miR-1343-3p	-0.31	-0.33	N/A
ASF1B	ENST00000263382.3	anti-silencing function 1B histone chaperone	300	1	1	0	0	0	hsa-miR-1343-3p	-0.31	-0.31	N/A
DKFZP434H0512	ENST00000600140.1	Protein LOC100506667; Putative uncharacterized protein DKFZp434H0512	5	2	0	1	1	0	hsa-miR-1343-3p	-0.31	-0.31	N/A
ALPP	ENST00000392027.2	alkaline phosphatase, placental	5	2	1	1	0	0	hsa-miR-1343-3p	-0.31	-0.31	N/A
SLC8A3	ENST00000533541.1	solute carrier family 8 (sodium/calcium exchanger), member 3	5	1	1	0	0	1	hsa-miR-1343-3p	-0.31	-0.31	N/A
ZNF143	ENST00000396602.2	zinc finger protein 143	380	1	1	0	0	0	hsa-miR-1343-3p	-0.31	-0.31	N/A
RRP36	ENST00000244496.5	ribosomal RNA processing 36 homolog (S. cerevisiae)	748	2	1	0	1	1	hsa-miR-1343-3p	-0.31	-0.37	N/A
CD177	ENST00000378009.4	CD177 molecule	5	2	0	2	0	0	hsa-miR-1343-3p	-0.31	-0.31	N/A
HOXB1	ENST00000239174.6	homeobox B1	5	2	0	1	1	0	hsa-miR-1343-3p	-0.31	-0.31	N/A
KIAA0930	ENST00000336156.5	KIAA0930	1107	3	2	1	0	2	hsa-miR-1343-3p	-0.31	-0.54	N/A
KDELR1	ENST00000330720.2	KDEL (Lys-Asp-Glu-Leu) endoplasmic reticulum protein retention receptor 1	675	4	2	2	0	0	hsa-miR-1343-3p	-0.31	-0.77	N/A
DCTN5	ENST00000300087.2	dynactin 5 (p25)	764	6	1	3	2	3	hsa-miR-1343-3p	-0.31	-0.36	N/A
UBL4A	ENST00000369660.4	ubiquitin-like 4A	3118	2	0	0	2	0	hsa-miR-1343-3p	-0.31	-0.31	N/A
SRF	ENST00000265354.4	serum response factor (c-fos serum response element-binding transcription factor)	596	1	1	0	0	1	hsa-miR-1343-3p	-0.31	-0.33	N/A
TPGS1	ENST00000359315.5	tubulin polyglutamylase complex subunit 1	81	3	2	1	0	1	hsa-miR-1343-3p	-0.31	-0.68	N/A
KCNQ3	ENST00000388996.4	potassium voltage-gated channel, KQT-like subfamily, member 3	5	2	0	1	1	2	hsa-miR-1343-3p	-0.31	-0.31	N/A
C19orf35	ENST00000342063.3	chromosome 19 open reading frame 35	5	2	1	1	0	2	hsa-miR-1343-3p	-0.31	-0.31	N/A
SLC30A2	ENST00000374278.3	solute carrier family 30 (zinc transporter), member 2	5	2	1	0	1	3	hsa-miR-1343-3p	-0.31	-0.31	N/A
CD1D	ENST00000368171.3	CD1d molecule	7	3	0	2	1	0	hsa-miR-1343-3p	-0.31	-0.52	N/A
TWIST2	ENST00000448943.2	twist basic helix-loop-helix transcription factor 2	5	1	0	1	0	1	hsa-miR-1343-3p	-0.31	-0.31	N/A
POU3F2	ENST00000328345.5	POU class 3 homeobox 2	274	1	1	0	0	0	hsa-miR-1343-3p	-0.31	-0.31	N/A
EVC	ENST00000382674.2	Ellis van Creveld syndrome	165	2	0	2	0	14	hsa-miR-1343-3p	-0.31	-0.31	N/A
PINX1	ENST00000426190.2	PIN2/TERF1 interacting, telomerase inhibitor 1	224	2	0	2	0	0	hsa-miR-1343-3p	-0.31	-0.31	N/A
SLC25A45	ENST00000527174.1	solute carrier family 25, member 45	67	2	0	2	0	2	hsa-miR-1343-3p	-0.31	-0.34	N/A
GRK4	ENST00000503518.2	G protein-coupled receptor kinase 4	50	2	1	1	0	2	hsa-miR-1343-3p	-0.31	-0.51	N/A
ATF3	ENST00000366983.1	activating transcription factor 3	2704	1	0	1	0	2	hsa-miR-1343-3p	-0.31	-0.31	N/A
NKD1	ENST00000268459.3	naked cuticle homolog 1 (Drosophila)	26	3	1	0	2	2	hsa-miR-1343-3p	-0.31	-0.61	N/A
MTUS2	ENST00000431530.3	microtubule associated tumor suppressor candidate 2	17	1	1	0	0	0	hsa-miR-1343-3p	-0.31	-0.45	N/A
CAPN10	ENST00000404753.3	calpain 10	279	2	0	2	0	1	hsa-miR-1343-3p	-0.3	-0.3	N/A
ZBTB32	ENST00000392197.2	zinc finger and BTB domain containing 32	5	1	1	0	0	0	hsa-miR-1343-3p	-0.3	-0.3	N/A
HAP1	ENST00000393939.2	huntingtin-associated protein 1	5	1	0	1	0	2	hsa-miR-1343-3p	-0.3	-0.3	N/A
HSD17B8	ENST00000374662.3	hydroxysteroid (17-beta) dehydrogenase 8	51	1	0	1	0	1	hsa-miR-1343-3p	-0.3	-0.31	N/A
ABCC12	ENST00000416054.1	ATP-binding cassette, sub-family C (CFTR/MRP), member 12	5	2	1	0	1	1	hsa-miR-1343-3p	-0.3	-0.3	N/A
TIMM9	ENST00000395159.2	translocase of inner mitochondrial membrane 9 homolog (yeast)	539	2	0	1	1	0	hsa-miR-1343-3p	-0.3	-0.52	N/A
C11orf48	ENST00000354588.3	chromosome 11 open reading frame 48	29	2	0	1	1	2	hsa-miR-1343-3p	-0.3	-0.36	N/A
LAIR1	ENST00000391743.3	leukocyte-associated immunoglobulin-like receptor 1	5	2	1	0	1	2	hsa-miR-1343-3p	-0.3	-0.43	N/A
SCNN1D	ENST00000400928.3	sodium channel, non-voltage-gated 1, delta subunit	114	1	1	0	0	0	hsa-miR-1343-3p	-0.3	-0.3	N/A
IPO8	ENST00000256079.4	importin 8	228	1	0	1	0	0	hsa-miR-1343-3p	-0.3	-0.3	N/A
MOB3B	ENST00000262244.5	MOB kinase activator 3B	52	2	1	1	0	2	hsa-miR-1343-3p	-0.3	-0.32	N/A
SLC8A1	ENST00000406785.2	solute carrier family 8 (sodium/calcium exchanger), member 1	61	4	1	2	1	2	hsa-miR-1343-3p	-0.3	-0.32	N/A
KCNJ3	ENST00000295101.2	potassium inwardly-rectifying channel, subfamily J, member 3	21	1	1	0	0	0	hsa-miR-1343-3p	-0.3	-0.3	N/A
C18orf56	ENST00000323813.3	chromosome 18 open reading frame 56	180	1	0	1	0	1	hsa-miR-1343-3p	-0.3	-0.32	N/A
ZNF415	ENST00000597503.1	zinc finger protein 415	38	1	0	1	0	0	hsa-miR-1343-3p	-0.3	-0.3	N/A
TTC30B	ENST00000408939.3	tetratricopeptide repeat domain 30B	63	2	0	1	1	0	hsa-miR-1343-3p	-0.3	-0.32	N/A
ANKRD13D	ENST00000514166.1	ankyrin repeat domain 13 family, member D	1727	1	1	0	0	0	hsa-miR-1343-3p	-0.3	-0.3	N/A
KIAA1161	ENST00000297625.7	KIAA1161	18	2	1	1	0	0	hsa-miR-1343-3p	-0.3	-0.3	N/A
ERC1	ENST00000355446.5	ELKS/RAB6-interacting/CAST family member 1	159	4	0	1	3	1	hsa-miR-1343-3p	-0.3	-0.3	N/A
LDLRAP1	ENST00000374338.4	low density lipoprotein receptor adaptor protein 1	111	1	1	0	0	1	hsa-miR-1343-3p	-0.3	-0.3	N/A
SCN2B	ENST00000278947.5	sodium channel, voltage-gated, type II, beta subunit	5	5	1	4	0	5	hsa-miR-1343-3p	-0.3	-0.3	N/A
CSMD1	ENST00000400186.3	CUB and Sushi multiple domains 1	5	1	0	0	1	0	hsa-miR-1343-3p	-0.3	-0.3	N/A
ONECUT3	ENST00000382349.4	one cut homeobox 3	5	3	0	3	0	4	hsa-miR-1343-3p	-0.3	-0.3	N/A
DBNDD1	ENST00000304733.3	dysbindin (dystrobrevin binding protein 1) domain containing 1	303	2	0	0	2	1	hsa-miR-1343-3p	-0.3	-0.3	N/A
MYO18A	ENST00000354329.4	myosin XVIIIA	159	1	1	0	0	1	hsa-miR-1343-3p	-0.3	-0.32	N/A
KCNJ5	ENST00000529694.1	potassium inwardly-rectifying channel, subfamily J, member 5	12	2	0	1	1	3	hsa-miR-1343-3p	-0.3	-0.38	N/A
KIF19	ENST00000389916.4	kinesin family member 19	5	2	1	0	1	1	hsa-miR-1343-3p	-0.3	-0.3	N/A
GABRP	ENST00000518525.1	gamma-aminobutyric acid (GABA) A receptor, pi	5	1	1	0	0	0	hsa-miR-1343-3p	-0.3	-0.3	N/A
AC023590.1	ENST00000366457.2	Uncharacterized protein	5	1	0	1	0	0	hsa-miR-1343-3p	-0.3	-0.3	N/A
PBX3	ENST00000342287.5	pre-B-cell leukemia homeobox 3	1142	1	1	0	0	0	hsa-miR-1343-3p	-0.3	-0.3	N/A
KHDRBS1	ENST00000327300.7	KH domain containing, RNA binding, signal transduction associated 1	266	1	0	1	0	0	hsa-miR-1343-3p	-0.3	-0.3	N/A
LLPH	ENST00000266604.2	LLP homolog, long-term synaptic facilitation (Aplysia)	88	2	0	2	0	2	hsa-miR-1343-3p	-0.3	-0.51	N/A
DMRTC2	ENST00000269945.3	DMRT-like family C2	5	1	0	1	0	0	hsa-miR-1343-3p	-0.3	-0.3	N/A
UBE2G2	ENST00000345496.2	ubiquitin-conjugating enzyme E2G 2	681	2	0	1	1	1	hsa-miR-1343-3p	-0.3	-0.3	N/A
CDKN2AIPNL	ENST00000458198.2	CDKN2A interacting protein N-terminal like	133	2	0	2	0	1	hsa-miR-1343-3p	-0.3	-0.38	N/A
IQSEC3	ENST00000538872.1	IQ motif and Sec7 domain 3	5	1	0	0	1	2	hsa-miR-1343-3p	-0.3	-0.3	N/A
ZNF426	ENST00000253115.2	zinc finger protein 426	70	2	1	1	0	2	hsa-miR-1343-3p	-0.3	-0.36	N/A
CAMK2A	ENST00000348628.6	calcium/calmodulin-dependent protein kinase II alpha	5	1	0	1	0	2	hsa-miR-1343-3p	-0.3	-0.3	N/A
AC132186.1	ENST00000544589.1	CDNA FLJ27243 fis, clone SYN08134; Uncharacterized protein	5	2	0	2	0	1	hsa-miR-1343-3p	-0.3	-0.3	N/A
TIFAB	ENST00000537858.1	TRAF-interacting protein with forkhead-associated domain, family member B	5	2	0	1	1	0	hsa-miR-1343-3p	-0.3	-0.3	N/A
DES	ENST00000373960.3	desmin	5	2	0	2	0	1	hsa-miR-1343-3p	-0.3	-0.3	N/A
DNAJC22	ENST00000549441.2	DnaJ (Hsp40) homolog, subfamily C, member 22	84	2	0	1	1	2	hsa-miR-1343-3p	-0.3	-0.4	N/A
TANC2	ENST00000424789.2	tetratricopeptide repeat, ankyrin repeat and coiled-coil containing 2	155	1	0	1	0	5	hsa-miR-1343-3p	-0.3	-0.3	N/A
RBM33	ENST00000341148.3	RNA binding motif protein 33	444	2	1	1	0	1	hsa-miR-1343-3p	-0.3	-0.31	N/A
QRICH1	ENST00000395443.2	glutamine-rich 1	726	1	0	0	1	0	hsa-miR-1343-3p	-0.29	-0.29	N/A
TSKU	ENST00000333090.4	tsukushi, small leucine rich proteoglycan	293	3	1	0	2	2	hsa-miR-1343-3p	-0.29	-0.51	N/A
BCL9	ENST00000234739.3	B-cell CLL/lymphoma 9	70	1	0	1	0	2	hsa-miR-1343-3p	-0.29	-0.32	N/A
CAPS	ENST00000222125.5	calcyphosine	12	1	1	0	0	0	hsa-miR-1343-3p	-0.29	-0.29	N/A
ASB18	ENST00000330842.6	ankyrin repeat and SOCS box containing 18	5	1	1	0	0	0	hsa-miR-1343-3p	-0.29	-0.29	N/A
ZNF597	ENST00000301744.4	zinc finger protein 597	159	1	0	1	0	1	hsa-miR-1343-3p	-0.29	-0.29	N/A
GRASP	ENST00000552049.1	GRP1 (general receptor for phosphoinositides 1)-associated scaffold protein	51	2	0	1	1	0	hsa-miR-1343-3p	-0.29	-0.29	N/A
PRDM8	ENST00000504452.1	PR domain containing 8	634	1	1	0	0	1	hsa-miR-1343-3p	-0.29	-0.29	N/A
CSDC2	ENST00000306149.7	cold shock domain containing C2, RNA binding	31	3	0	2	1	1	hsa-miR-1343-3p	-0.29	-0.29	N/A
BTF3L4	ENST00000489308.2	basic transcription factor 3-like 4	1245	1	0	1	0	1	hsa-miR-1343-3p	-0.29	-0.3	N/A
JDP2	ENST00000435893.2	Jun dimerization protein 2	110	3	0	2	1	1	hsa-miR-1343-3p	-0.29	-0.29	N/A
TNFRSF13C	ENST00000291232.3	tumor necrosis factor receptor superfamily, member 13C	36	3	0	1	2	6	hsa-miR-1343-3p	-0.29	-1.25	N/A
C16orf95	ENST00000253461.4	chromosome 16 open reading frame 95	20	1	0	1	0	0	hsa-miR-1343-3p	-0.29	-0.29	N/A
MAN2A1	ENST00000261483.4	mannosidase, alpha, class 2A, member 1	1521	1	1	0	0	0	hsa-miR-1343-3p	-0.29	-0.31	N/A
CACNB1	ENST00000394303.3	calcium channel, voltage-dependent, beta 1 subunit	81	2	1	1	0	1	hsa-miR-1343-3p	-0.29	-0.31	N/A
HIGD2B	ENST00000311755.3	HIG1 hypoxia inducible domain family, member 2B	5	1	0	1	0	0	hsa-miR-1343-3p	-0.29	-0.29	N/A
TRH	ENST00000302649.3	thyrotropin-releasing hormone	5	2	0	2	0	0	hsa-miR-1343-3p	-0.29	-0.29	N/A
THBD	ENST00000377103.2	thrombomodulin	38	2	1	1	0	1	hsa-miR-1343-3p	-0.29	-0.29	N/A
HOXC13	ENST00000243056.3	homeobox C13	63	1	1	0	0	0	hsa-miR-1343-3p	-0.29	-0.29	N/A
NACC1	ENST00000292431.4	nucleus accumbens associated 1, BEN and BTB (POZ) domain containing	337	5	0	4	1	1	hsa-miR-1343-3p	-0.29	-0.31	N/A
ABHD2	ENST00000352732.5	abhydrolase domain containing 2	210	2	0	2	0	2	hsa-miR-1343-3p	-0.29	-0.32	N/A
NFYC	ENST00000447388.3	nuclear transcription factor Y, gamma	777	1	1	0	0	0	hsa-miR-1343-3p	-0.29	-0.45	N/A
C16orf45	ENST00000300006.4	chromosome 16 open reading frame 45	60	3	0	2	1	2	hsa-miR-1343-3p	-0.29	-0.37	N/A
LRRC25	ENST00000339007.3	leucine rich repeat containing 25	5	1	1	0	0	0	hsa-miR-1343-3p	-0.29	-0.29	N/A
TTYH3	ENST00000258796.7	tweety family member 3	188	3	0	2	1	1	hsa-miR-1343-3p	-0.29	-0.29	N/A
ECSIT	ENST00000591104.1	ECSIT signalling integrator	623	2	0	1	1	0	hsa-miR-1343-3p	-0.29	-0.29	N/A
MTBP	ENST00000305949.1	Mdm2, transformed 3T3 cell double minute 2, p53 binding protein (mouse) binding protein, 104kDa	58	1	1	0	0	0	hsa-miR-1343-3p	-0.29	-0.32	N/A
SF3A3	ENST00000373019.4	splicing factor 3a, subunit 3, 60kDa	59	3	0	2	1	0	hsa-miR-1343-3p	-0.29	-0.5	N/A
NIPSNAP1	ENST00000216121.7	nipsnap homolog 1 (C. elegans)	2429	2	0	0	2	0	hsa-miR-1343-3p	-0.29	-0.29	N/A
SEC22C	ENST00000264454.3	SEC22 vesicle trafficking protein homolog C (S. cerevisiae)	855	3	0	2	1	2	hsa-miR-1343-3p	-0.29	-0.35	N/A
SLC2A14	ENST00000340749.5	solute carrier family 2 (facilitated glucose transporter), member 14	14	2	0	1	1	0	hsa-miR-1343-3p	-0.29	-0.29	N/A
RASA2	ENST00000286364.3	RAS p21 protein activator 2	170	2	1	0	1	0	hsa-miR-1343-3p	-0.29	-0.29	N/A
RUNX3	ENST00000399916.1	runt-related transcription factor 3	378	1	1	0	0	1	hsa-miR-1343-3p	-0.29	-0.29	N/A
GRIN2B	ENST00000609686.1	glutamate receptor, ionotropic, N-methyl D-aspartate 2B	5	3	1	0	2	4	hsa-miR-1343-3p	-0.29	-0.29	N/A
RALGAPB	ENST00000397038.1	Ral GTPase activating protein, beta subunit (non-catalytic)	1120	1	1	0	0	1	hsa-miR-1343-3p	-0.29	-0.31	N/A
CTD-2330K9.3	ENST00000419183.1	Uncharacterized protein	5	1	0	1	0	0	hsa-miR-1343-3p	-0.29	-0.29	N/A
FAM83F	ENST00000333407.6	family with sequence similarity 83, member F	5	1	0	0	1	2	hsa-miR-1343-3p	-0.29	-0.29	N/A
TNFAIP8L1	ENST00000327473.4	tumor necrosis factor, alpha-induced protein 8-like 1	603	3	0	3	0	3	hsa-miR-1343-3p	-0.29	-0.35	N/A
HAUS2	ENST00000260372.3	HAUS augmin-like complex, subunit 2	270	3	0	3	0	0	hsa-miR-1343-3p	-0.29	-0.32	N/A
RASSF2	ENST00000379400.3	Ras association (RalGDS/AF-6) domain family member 2	88	3	2	0	1	0	hsa-miR-1343-3p	-0.29	-0.29	N/A
LYRM2	ENST00000520318.1	LYR motif containing 2	305	1	1	0	0	2	hsa-miR-1343-3p	-0.29	-0.29	N/A
FAM162A	ENST00000477892.1	family with sequence similarity 162, member A	1191	2	0	0	2	0	hsa-miR-1343-3p	-0.29	-0.38	N/A
GALNT10	ENST00000297107.6	UDP-N-acetyl-alpha-D-galactosamine:polypeptide N-acetylgalactosaminyltransferase 10 (GalNAc-T10)	3445	1	1	0	0	4	hsa-miR-1343-3p	-0.29	-0.29	N/A
BOD1L2	ENST00000585477.1	biorientation of chromosomes in cell division 1-like 2	5	2	0	2	0	0	hsa-miR-1343-3p	-0.29	-0.29	N/A
TMCO2	ENST00000372766.3	transmembrane and coiled-coil domains 2	5	1	0	0	1	0	hsa-miR-1343-3p	-0.29	-0.29	N/A
CENPO	ENST00000380834.2	centromere protein O	298	1	0	0	1	1	hsa-miR-1343-3p	-0.29	-0.29	N/A
ADORA2A	ENST00000337539.7	adenosine A2a receptor	337	1	0	0	1	1	hsa-miR-1343-3p	-0.29	-0.29	N/A
VPS26B	ENST00000281187.5	vacuolar protein sorting 26 homolog B (S. pombe)	1236	2	1	1	0	0	hsa-miR-1343-3p	-0.29	-0.31	N/A
NRF1	ENST00000393230.2	nuclear respiratory factor 1	321	1	1	0	0	1	hsa-miR-1343-3p	-0.29	-0.29	N/A
ARRB1	ENST00000420843.2	arrestin, beta 1	598	3	2	1	0	4	hsa-miR-1343-3p	-0.29	-0.75	N/A
THY1	ENST00000284240.5	Thy-1 cell surface antigen	2345	2	0	1	1	1	hsa-miR-1343-3p	-0.29	-0.3	N/A
MALT1	ENST00000348428.3	mucosa associated lymphoid tissue lymphoma translocation gene 1	295	1	1	0	0	0	hsa-miR-1343-3p	-0.29	-0.47	N/A
HDDC3	ENST00000559898.1	HD domain containing 3	1127	2	0	0	2	0	hsa-miR-1343-3p	-0.29	-0.29	N/A
KCNAB1	ENST00000302490.8	potassium voltage-gated channel, shaker-related subfamily, beta member 1	5	1	1	0	0	0	hsa-miR-1343-3p	-0.29	-0.29	N/A
ACSBG1	ENST00000258873.4	acyl-CoA synthetase bubblegum family member 1	5	2	1	1	0	0	hsa-miR-1343-3p	-0.29	-0.29	N/A
C19orf73	ENST00000408991.2	chromosome 19 open reading frame 73	40	1	0	0	1	0	hsa-miR-1343-3p	-0.29	-0.29	N/A
RP11-178L8.4	ENST00000568879.1		20	1	0	1	0	0	hsa-miR-1343-3p	-0.29	-0.29	N/A
SLC9A1	ENST00000263980.3	solute carrier family 9, subfamily A (NHE1, cation proton antiporter 1), member 1	147	2	1	1	0	0	hsa-miR-1343-3p	-0.29	-0.29	N/A
TRABD2A	ENST00000409133.1	TraB domain containing 2A	94	1	1	0	0	0	hsa-miR-1343-3p	-0.28	-0.28	N/A
SDIM1	ENST00000545867.1	stress responsive DNAJB4 interacting membrane protein 1	5	1	0	0	1	1	hsa-miR-1343-3p	-0.28	-0.28	N/A
DSG2	ENST00000261590.8	desmoglein 2	810	1	1	0	0	1	hsa-miR-1343-3p	-0.28	-0.28	N/A
SPP2	ENST00000168148.3	secreted phosphoprotein 2, 24kDa	5	1	0	1	0	0	hsa-miR-1343-3p	-0.28	-0.28	N/A
BAK1	ENST00000442998.2	BCL2-antagonist/killer 1	15	3	0	2	1	2	hsa-miR-1343-3p	-0.28	-0.31	N/A
NCMAP	ENST00000374392.2	noncompact myelin associated protein	17	3	0	3	0	1	hsa-miR-1343-3p	-0.28	-0.37	N/A
LIMK1	ENST00000418310.1	LIM domain kinase 1	464	2	1	0	1	1	hsa-miR-1343-3p	-0.28	-0.31	N/A
GPD1	ENST00000301149.3	glycerol-3-phosphate dehydrogenase 1 (soluble)	5	1	0	1	0	4	hsa-miR-1343-3p	-0.28	-0.28	N/A
RAB37	ENST00000392610.1	RAB37, member RAS oncogene family	875	1	0	0	1	1	hsa-miR-1343-3p	-0.28	-0.28	N/A
SAP30BP	ENST00000584667.1	SAP30 binding protein	867	1	1	0	0	0	hsa-miR-1343-3p	-0.28	-0.39	N/A
FBXW4	ENST00000331272.7	F-box and WD repeat domain containing 4	5	1	1	0	0	0	hsa-miR-1343-3p	-0.28	-0.28	N/A
DIS3L	ENST00000319194.5	DIS3 mitotic control homolog (S. cerevisiae)-like	512	1	1	0	0	0	hsa-miR-1343-3p	-0.28	-0.28	N/A
MPP2	ENST00000377184.3	membrane protein, palmitoylated 2 (MAGUK p55 subfamily member 2)	78	1	1	0	0	1	hsa-miR-1343-3p	-0.28	-0.28	N/A
FBXL16	ENST00000397621.1	F-box and leucine-rich repeat protein 16	5	3	1	2	0	0	hsa-miR-1343-3p	-0.28	-0.28	N/A
TMEM106A	ENST00000331615.3	transmembrane protein 106A	22	1	1	0	0	0	hsa-miR-1343-3p	-0.28	-0.28	N/A
GLRA3	ENST00000274093.3	glycine receptor, alpha 3	5	4	0	2	2	1	hsa-miR-1343-3p	-0.28	-0.28	N/A
NPTX2	ENST00000265634.3	neuronal pentraxin II	56	1	1	0	0	1	hsa-miR-1343-3p	-0.28	-0.28	N/A
C5orf24	ENST00000394976.3	chromosome 5 open reading frame 24	2668	1	1	0	0	1	hsa-miR-1343-3p	-0.28	-0.3	N/A
PNPLA3	ENST00000216180.3	patatin-like phospholipase domain containing 3	147	4	0	3	1	0	hsa-miR-1343-3p	-0.28	-0.31	N/A
PECR	ENST00000265322.7	peroxisomal trans-2-enoyl-CoA reductase	420	1	1	0	0	0	hsa-miR-1343-3p	-0.28	-0.35	N/A
MAVS	ENST00000428216.2	mitochondrial antiviral signaling protein	211	1	0	1	0	9	hsa-miR-1343-3p	-0.28	-0.43	N/A
TLDC2	ENST00000217320.3	TBC/LysM-associated domain containing 2	5	2	0	1	1	0	hsa-miR-1343-3p	-0.28	-0.28	N/A
IPPK	ENST00000287996.3	inositol 1,3,4,5,6-pentakisphosphate 2-kinase	211	3	2	1	0	1	hsa-miR-1343-3p	-0.28	-0.43	N/A
POMGNT1	ENST00000396420.3	protein O-linked mannose N-acetylglucosaminyltransferase 1 (beta 1,2-)	2123	3	1	2	0	2	hsa-miR-1343-3p	-0.28	-0.28	N/A
B3GNT9	ENST00000449549.3	UDP-GlcNAc:betaGal beta-1,3-N-acetylglucosaminyltransferase 9	56	1	1	0	0	1	hsa-miR-1343-3p	-0.28	-0.28	N/A
PIRT	ENST00000580256.2	phosphoinositide-interacting regulator of transient receptor potential channels	5	3	0	2	1	0	hsa-miR-1343-3p	-0.28	-0.28	N/A
PLEKHG7	ENST00000344636.3	pleckstrin homology domain containing, family G (with RhoGef domain) member 7	5	1	1	0	0	1	hsa-miR-1343-3p	-0.28	-0.28	N/A
RP11-276H1.3	ENST00000312019.2		5	1	0	1	0	0	hsa-miR-1343-3p	-0.28	-0.28	N/A
HYAL2	ENST00000447092.1	hyaluronoglucosaminidase 2	733	2	1	1	0	0	hsa-miR-1343-3p	-0.28	-0.28	N/A
SAMD14	ENST00000330175.4	sterile alpha motif domain containing 14	88	1	0	1	0	3	hsa-miR-1343-3p	-0.28	-0.32	N/A
MUC15	ENST00000455601.2	mucin 15, cell surface associated	7	1	1	0	0	0	hsa-miR-1343-3p	-0.28	-0.28	N/A
ALS2CR12	ENST00000286190.5	amyotrophic lateral sclerosis 2 (juvenile) chromosome region, candidate 12	5	1	1	0	0	0	hsa-miR-1343-3p	-0.28	-0.28	N/A
NPW	ENST00000566435.1	neuropeptide W	1684	1	0	1	0	1	hsa-miR-1343-3p	-0.28	-0.28	N/A
AC027307.3	ENST00000594262.1	Uncharacterized protein	5	1	0	1	0	0	hsa-miR-1343-3p	-0.28	-0.28	N/A
AC016559.1	ENST00000594347.1	Uncharacterized protein	15	1	0	1	0	1	hsa-miR-1343-3p	-0.28	-0.28	N/A
GABRA1	ENST00000428797.2	gamma-aminobutyric acid (GABA) A receptor, alpha 1	5	1	1	0	0	0	hsa-miR-1343-3p	-0.28	-0.28	N/A
SPIN2A	ENST00000374908.1	spindlin family, member 2A	5	1	1	0	0	0	hsa-miR-1343-3p	-0.28	-0.28	N/A
NGB	ENST00000298352.4	neuroglobin	5	2	0	0	2	0	hsa-miR-1343-3p	-0.28	-0.28	N/A
SEZ6	ENST00000360295.9	seizure related 6 homolog (mouse)	5	2	1	1	0	0	hsa-miR-1343-3p	-0.28	-0.28	N/A
ADPRH	ENST00000478399.1	ADP-ribosylarginine hydrolase	5	2	0	0	2	0	hsa-miR-1343-3p	-0.28	-0.28	N/A
COA4	ENST00000355693.4	cytochrome c oxidase assembly factor 4 homolog (S. cerevisiae)	5127	3	0	2	1	0	hsa-miR-1343-3p	-0.28	-0.79	N/A
SLC46A1	ENST00000440501.1	solute carrier family 46 (folate transporter), member 1	580	2	0	1	1	1	hsa-miR-1343-3p	-0.28	-0.31	N/A
SLAMF8	ENST00000289707.5	SLAM family member 8	5	2	0	1	1	2	hsa-miR-1343-3p	-0.28	-0.28	N/A
FOXO4	ENST00000374259.3	forkhead box O4	48	1	1	0	0	0	hsa-miR-1343-3p	-0.28	-0.28	N/A
NOS1AP	ENST00000361897.5	nitric oxide synthase 1 (neuronal) adaptor protein	5	3	0	0	3	1	hsa-miR-1343-3p	-0.28	-0.28	N/A
CDHR3	ENST00000343407.5	cadherin-related family member 3	9	2	1	1	0	1	hsa-miR-1343-3p	-0.28	-0.28	N/A
TREM2	ENST00000373122.4	triggering receptor expressed on myeloid cells 2	5	1	0	1	0	1	hsa-miR-1343-3p	-0.28	-0.28	N/A
SFTPD	ENST00000372292.3	surfactant protein D	5	1	0	1	0	0	hsa-miR-1343-3p	-0.28	-0.28	N/A
CYP1A2	ENST00000343932.4	cytochrome P450, family 1, subfamily A, polypeptide 2	5	1	1	0	0	1	hsa-miR-1343-3p	-0.28	-0.28	N/A
PLEK	ENST00000234313.7	pleckstrin	5	2	0	0	2	2	hsa-miR-1343-3p	-0.28	-0.28	N/A
TOB2	ENST00000327492.3	transducer of ERBB2, 2	71	1	1	0	0	2	hsa-miR-1343-3p	-0.27	-0.36	N/A
S100A2	ENST00000368707.4	S100 calcium binding protein A2	1140	1	0	1	0	1	hsa-miR-1343-3p	-0.27	-0.27	N/A
KRI1	ENST00000312962.6	KRI1 homolog (S. cerevisiae)	25	1	1	0	0	1	hsa-miR-1343-3p	-0.27	-0.27	N/A
IQCC	ENST00000537469.1	IQ motif containing C	48	1	0	1	0	0	hsa-miR-1343-3p	-0.27	-0.27	N/A
TMEM253	ENST00000418511.2	transmembrane protein 253	25	1	0	1	0	0	hsa-miR-1343-3p	-0.27	-0.27	N/A
PLAT	ENST00000270189.6	plasminogen activator, tissue	1452	3*	0	0	2	0	hsa-miR-1343-3p	-0.27	-0.27	N/A
RP11-422N16.3	ENST00000499579.1	Uncharacterized protein	5	2	0	0	2	2	hsa-miR-1343-3p	-0.27	-0.27	N/A
SCUBE1	ENST00000290460.7	signal peptide, CUB domain, EGF-like 1	7	3	0	0	3	0	hsa-miR-1343-3p	-0.27	-0.27	N/A
TXN2	ENST00000216185.2	thioredoxin 2	3060	1	0	1	0	0	hsa-miR-1343-3p	-0.27	-0.27	N/A
BHLHA15	ENST00000609256.1	basic helix-loop-helix family, member a15	136	1	1	0	0	1	hsa-miR-1343-3p	-0.27	-0.28	N/A
CMTM3	ENST00000424011.2	CKLF-like MARVEL transmembrane domain containing 3	1090	1	1	0	0	0	hsa-miR-1343-3p	-0.27	-0.27	N/A
TAL2	ENST00000334077.3	T-cell acute lymphocytic leukemia 2	21	2	0	2	0	2	hsa-miR-1343-3p	-0.27	-0.37	N/A
NUTM2F	ENST00000335456.7	NUT family member 2F	5	1	0	0	1	2	hsa-miR-1343-3p	-0.27	-0.27	N/A
DIS3L2	ENST00000325385.7	DIS3 mitotic control homolog (S. cerevisiae)-like 2	45	1	1	0	0	0	hsa-miR-1343-3p	-0.27	-0.27	N/A
MGLL	ENST00000434178.2	monoglyceride lipase	453	4	0	2	2	1	hsa-miR-1343-3p	-0.27	-0.38	N/A
ALPL	ENST00000374840.3	alkaline phosphatase, liver/bone/kidney	251	1	1	0	0	0	hsa-miR-1343-3p	-0.27	-0.27	N/A
RP11-625H11.1	ENST00000558940.1	Uncharacterized protein	5	1	0	1	0	0	hsa-miR-1343-3p	-0.27	-0.27	N/A
ZNF880	ENST00000600321.1	zinc finger protein 880	184	1	0	1	0	0	hsa-miR-1343-3p	-0.27	-0.27	N/A
AC079210.1	ENST00000600820.1	Uncharacterized protein; cDNA FLJ45097 fis, clone BRAWH3031054	5	2	0	1	1	0	hsa-miR-1343-3p	-0.27	-0.27	N/A
LONRF2	ENST00000393437.3	LON peptidase N-terminal domain and ring finger 2	394	3	0	2	1	2	hsa-miR-1343-3p	-0.27	-0.29	N/A
THSD4	ENST00000355327.3	thrombospondin, type I, domain containing 4	69	2	1	0	1	3	hsa-miR-1343-3p	-0.27	-0.46	N/A
AC010441.1	ENST00000600109.1		3180	1	0	1	0	0	hsa-miR-1343-3p	-0.27	-0.27	N/A
HMG20A	ENST00000336216.4	high mobility group 20A	391	1	1	0	0	1	hsa-miR-1343-3p	-0.27	-0.27	N/A
SMIM3	ENST00000526627.1	small integral membrane protein 3	3180	1	0	1	0	0	hsa-miR-1343-3p	-0.27	-0.27	N/A
NPC1L1	ENST00000289547.4	NPC1-like 1	55	3	2	1	0	0	hsa-miR-1343-3p	-0.27	-0.27	N/A
THRA	ENST00000450525.2	thyroid hormone receptor, alpha	547	2	1	1	0	1	hsa-miR-1343-3p	-0.27	-0.27	N/A
SDCBP2	ENST00000381808.3	syndecan binding protein (syntenin) 2	19	1	0	0	1	1	hsa-miR-1343-3p	-0.27	-0.27	N/A
RPL7L1	ENST00000493763.1	ribosomal protein L7-like 1	824	2	0	1	1	0	hsa-miR-1343-3p	-0.27	-0.27	N/A
MB21D1	ENST00000370315.3	Mab-21 domain containing 1	241	2	0	1	1	1	hsa-miR-1343-3p	-0.27	-0.27	N/A
RAB39B	ENST00000369454.3	RAB39B, member RAS oncogene family	10	1	1	0	0	0	hsa-miR-1343-3p	-0.27	-0.32	N/A
KRT72	ENST00000293745.2	keratin 72	5	1	0	1	0	0	hsa-miR-1343-3p	-0.27	-0.27	N/A
C19orf53	ENST00000593274.1	chromosome 19 open reading frame 53	634	1	0	0	1	0	hsa-miR-1343-3p	-0.27	-0.27	N/A
SLC25A42	ENST00000318596.7	solute carrier family 25, member 42	1088	2	0	2	0	0	hsa-miR-1343-3p	-0.27	-0.27	N/A
C17orf58	ENST00000536693.1	chromosome 17 open reading frame 58	48	1	0	1	0	0	hsa-miR-1343-3p	-0.27	-0.27	N/A
SEZ6L2	ENST00000346932.5	seizure related 6 homolog (mouse)-like 2	223	1	0	1	0	1	hsa-miR-1343-3p	-0.27	-0.28	N/A
KIAA1191	ENST00000298569.4	KIAA1191	23	1	1	0	0	0	hsa-miR-1343-3p	-0.27	-0.37	N/A
KIAA1462	ENST00000375377.1	KIAA1462	360	1	1	0	0	1	hsa-miR-1343-3p	-0.27	-0.38	N/A
PPM1F	ENST00000263212.5	protein phosphatase, Mg2+/Mn2+ dependent, 1F	786	3	1	2	0	3	hsa-miR-1343-3p	-0.27	-0.39	N/A
LYPLA1	ENST00000316963.3	lysophospholipase I	57	3	0	3	0	3	hsa-miR-1343-3p	-0.27	-0.46	N/A
CD99L2	ENST00000370377.3	CD99 molecule-like 2	303	2	0	2	0	0	hsa-miR-1343-3p	-0.27	-0.27	N/A
ZMIZ2	ENST00000309315.4	zinc finger, MIZ-type containing 2	761	6	1	4	1	2	hsa-miR-1343-3p	-0.27	-0.91	N/A
FAM198B	ENST00000585682.1	family with sequence similarity 198, member B	25	1	1	0	0	0	hsa-miR-1343-3p	-0.27	-0.27	N/A
ACVRL1	ENST00000550683.1	activin A receptor type II-like 1	68	3	0	2	1	1	hsa-miR-1343-3p	-0.27	-0.47	N/A
TMEM95	ENST00000330767.4	transmembrane protein 95	5	1	0	0	1	0	hsa-miR-1343-3p	-0.27	-0.27	N/A
B3GALT5	ENST00000380620.4	UDP-Gal:betaGlcNAc beta 1,3-galactosyltransferase, polypeptide 5	5	4	1	3	0	4	hsa-miR-1343-3p	-0.27	-0.27	N/A
MAB21L3	ENST00000369500.3	mab-21-like 3 (C. elegans)	5	2	0	1	1	2	hsa-miR-1343-3p	-0.27	-0.27	N/A
AGPAT4	ENST00000366911.5	1-acylglycerol-3-phosphate O-acyltransferase 4	142	3	0	1	2	6	hsa-miR-1343-3p	-0.27	-0.53	N/A
RIT1	ENST00000368323.3	Ras-like without CAAX 1	192	1	0	1	0	0	hsa-miR-1343-3p	-0.27	-0.33	N/A
KCNS2	ENST00000287042.4	potassium voltage-gated channel, delayed-rectifier, subfamily S, member 2	5	2	0	1	1	1	hsa-miR-1343-3p	-0.27	-0.27	N/A
TRIM62	ENST00000291416.5	tripartite motif containing 62	28	3	0	1	2	0	hsa-miR-1343-3p	-0.27	-0.27	N/A
FLT1	ENST00000282397.4	fms-related tyrosine kinase 1	7	1	1	0	0	1	hsa-miR-1343-3p	-0.27	-0.27	N/A
VOPP1	ENST00000285279.5	vesicular, overexpressed in cancer, prosurvival protein 1	82	2	0	1	1	0	hsa-miR-1343-3p	-0.27	-0.27	N/A
KCNIP3	ENST00000295225.5	Kv channel interacting protein 3, calsenilin	555	3	0	2	1	4	hsa-miR-1343-3p	-0.27	-0.27	N/A
MYD88	ENST00000396334.3	myeloid differentiation primary response 88	319	2	1	1	0	1	hsa-miR-1343-3p	-0.27	-0.27	N/A
PUSL1	ENST00000379031.5	pseudouridylate synthase-like 1	1343	1	0	0	1	0	hsa-miR-1343-3p	-0.27	-0.27	N/A
SEC13	ENST00000397109.3	SEC13 homolog (S. cerevisiae)	54	1	0	1	0	1	hsa-miR-1343-3p	-0.27	-0.27	N/A
C15orf62	ENST00000344320.6	chromosome 15 open reading frame 62	8	1	1	0	0	1	hsa-miR-1343-3p	-0.27	-0.27	N/A
PRCD	ENST00000592014.1	progressive rod-cone degeneration	5	1	0	1	0	1	hsa-miR-1343-3p	-0.27	-0.29	N/A
FAM124B	ENST00000389874.3	family with sequence similarity 124B	5	2	0	1	1	0	hsa-miR-1343-3p	-0.26	-0.27	N/A
TPM3	ENST00000368531.2	tropomyosin 3	669	2	2	0	0	1	hsa-miR-1343-3p	-0.26	-0.28	N/A
CYFIP2	ENST00000318218.6	cytoplasmic FMR1 interacting protein 2	303	3	0	1	2	0	hsa-miR-1343-3p	-0.26	-0.26	N/A
ARNT2	ENST00000303329.4	aryl-hydrocarbon receptor nuclear translocator 2	39	2	0	2	0	1	hsa-miR-1343-3p	-0.26	-0.26	N/A
DOCK8	ENST00000432829.2	dedicator of cytokinesis 8	11	2	1	1	0	0	hsa-miR-1343-3p	-0.26	-0.26	N/A
FOXRED1	ENST00000263578.5	FAD-dependent oxidoreductase domain containing 1	309	2	0	1	1	0	hsa-miR-1343-3p	-0.26	-0.26	N/A
ANP32B	ENST00000339399.4	acidic (leucine-rich) nuclear phosphoprotein 32 family, member B	1003	1	0	1	0	0	hsa-miR-1343-3p	-0.26	-0.26	N/A
IGFBP5	ENST00000233813.4	insulin-like growth factor binding protein 5	10709	5	0	3	2	3	hsa-miR-1343-3p	-0.26	-0.41	N/A
DUSP14	ENST00000394389.4	dual specificity phosphatase 14	6641	1	0	1	0	0	hsa-miR-1343-3p	-0.26	-0.27	N/A
EPOR	ENST00000592375.2	erythropoietin receptor	96	3	1	1	1	0	hsa-miR-1343-3p	-0.26	-0.73	N/A
ZBTB25	ENST00000608382.1	zinc finger and BTB domain containing 25	149	2	1	1	0	4	hsa-miR-1343-3p	-0.26	-0.41	N/A
ZDHHC11B	ENST00000508859.2	zinc finger, DHHC-type containing 11B	5	2	0	0	2	1	hsa-miR-1343-3p	-0.26	-0.26	N/A
SPA17	ENST00000532692.1	sperm autoantigenic protein 17	189	1	0	0	1	5	hsa-miR-1343-3p	-0.26	-0.27	N/A
IREB2	ENST00000258886.8	iron-responsive element binding protein 2	1096	1	1	0	0	0	hsa-miR-1343-3p	-0.26	-0.26	N/A
SEC24D	ENST00000429811.2	SEC24 family, member D (S. cerevisiae)	50	3	0	2	1	0	hsa-miR-1343-3p	-0.26	-0.26	N/A
SLC16A1	ENST00000369626.3	solute carrier family 16 (monocarboxylate transporter), member 1	707	2	0	2	0	0	hsa-miR-1343-3p	-0.26	-0.29	N/A
ZBTB8B	ENST00000609129.1	zinc finger and BTB domain containing 8B	18	4	1	2	1	2	hsa-miR-1343-3p	-0.26	-0.28	N/A
ERLIN1	ENST00000421367.2	ER lipid raft associated 1	86	2	1	1	0	0	hsa-miR-1343-3p	-0.26	-0.28	N/A
FAM153B	ENST00000253490.4	family with sequence similarity 153, member B	5	2	0	1	1	0	hsa-miR-1343-3p	-0.26	-0.26	N/A
EVA1C	ENST00000401402.3	eva-1 homolog C (C. elegans)	177	1	0	0	1	0	hsa-miR-1343-3p	-0.26	-0.26	N/A
ZDHHC23	ENST00000330212.3	zinc finger, DHHC-type containing 23	10	1	1	0	0	1	hsa-miR-1343-3p	-0.26	-0.36	N/A
SEL1L	ENST00000336735.4	sel-1 suppressor of lin-12-like (C. elegans)	1271	3	1	1	1	1	hsa-miR-1343-3p	-0.26	-0.42	N/A
CDV3	ENST00000420115.2	CDV3 homolog (mouse)	523	2	0	2	0	0	hsa-miR-1343-3p	-0.26	-0.34	N/A
AC132872.2	ENST00000598222.1	CDNA FLJ27256 fis, clone SYN09689; Uncharacterized protein	24	1	1	0	0	0	hsa-miR-1343-3p	-0.26	-0.26	N/A
CELSR2	ENST00000271332.3	cadherin, EGF LAG seven-pass G-type receptor 2	2475	2	1	1	0	0	hsa-miR-1343-3p	-0.26	-0.26	N/A
TIA1	ENST00000433529.2	TIA1 cytotoxic granule-associated RNA binding protein	1370	2	1	0	1	0	hsa-miR-1343-3p	-0.26	-0.35	N/A
DEXI	ENST00000331808.4	Dexi homolog (mouse)	1646	2	0	2	0	0	hsa-miR-1343-3p	-0.26	-0.26	N/A
MS4A7	ENST00000358246.1	membrane-spanning 4-domains, subfamily A, member 7	5	2	0	0	2	0	hsa-miR-1343-3p	-0.26	-0.26	N/A
CXorf36	ENST00000398000.2	chromosome X open reading frame 36	5	2	1	1	0	1	hsa-miR-1343-3p	-0.26	-0.26	N/A
SYNJ1	ENST00000357345.3	synaptojanin 1	143	1	1	0	0	2	hsa-miR-1343-3p	-0.26	-0.26	N/A
PTPRJ	ENST00000418331.2	protein tyrosine phosphatase, receptor type, J	145	3	2	0	1	1	hsa-miR-1343-3p	-0.26	-0.29	N/A
SPTLC2	ENST00000216484.2	serine palmitoyltransferase, long chain base subunit 2	95	5	0	3	2	1	hsa-miR-1343-3p	-0.26	-0.39	N/A
EPHA5	ENST00000273854.3	EPH receptor A5	48	2	1	0	1	0	hsa-miR-1343-3p	-0.26	-0.26	N/A
C3orf52	ENST00000431717.2	chromosome 3 open reading frame 52	402	1	0	1	0	1	hsa-miR-1343-3p	-0.26	-0.26	N/A
SOCS5	ENST00000306503.5	suppressor of cytokine signaling 5	72	2	0	1	1	0	hsa-miR-1343-3p	-0.26	-0.32	N/A
TBXA2R	ENST00000375190.4	thromboxane A2 receptor	169	2	1	1	0	0	hsa-miR-1343-3p	-0.26	-0.39	N/A
TRAK1	ENST00000341421.3	trafficking protein, kinesin binding 1	362	2	1	0	1	0	hsa-miR-1343-3p	-0.26	-0.27	N/A
PARG	ENST00000402038.3	poly (ADP-ribose) glycohydrolase	445	4	0	1	3	1	hsa-miR-1343-3p	-0.26	-0.4	N/A
CPA1	ENST00000484324.1	carboxypeptidase A1 (pancreatic)	109	1	0	0	1	0	hsa-miR-1343-3p	-0.26	-0.27	N/A
CREB3L3	ENST00000602147.1	cAMP responsive element binding protein 3-like 3	42	2	0	1	1	3	hsa-miR-1343-3p	-0.26	-0.26	N/A
SETBP1	ENST00000282030.5	SET binding protein 1	77	3	0	1	2	0	hsa-miR-1343-3p	-0.26	-0.27	N/A
FAM107A	ENST00000360997.2	family with sequence similarity 107, member A	12	1	0	0	1	0	hsa-miR-1343-3p	-0.26	-0.26	N/A
NCALD	ENST00000395923.1	neurocalcin delta	49	1	1	0	0	1	hsa-miR-1343-3p	-0.26	-0.26	N/A
ANKRD6	ENST00000369408.5	ankyrin repeat domain 6	52	1	1	0	0	0	hsa-miR-1343-3p	-0.26	-0.26	N/A
SLC36A1	ENST00000243389.3	solute carrier family 36 (proton/amino acid symporter), member 1	236	3	1	1	1	1	hsa-miR-1343-3p	-0.26	-0.26	N/A
DEFB125	ENST00000382410.2	defensin, beta 125	5	1	0	0	1	0	hsa-miR-1343-3p	-0.26	-0.26	N/A
TM6SF2	ENST00000389363.4	transmembrane 6 superfamily member 2	17	1	0	1	0	0	hsa-miR-1343-3p	-0.26	-0.26	N/A
BTRC	ENST00000370187.3	beta-transducin repeat containing E3 ubiquitin protein ligase	96	2	0	2	0	1	hsa-miR-1343-3p	-0.26	-0.26	N/A
C17orf74	ENST00000574034.1	chromosome 17 open reading frame 74	8	2	0	1	1	0	hsa-miR-1343-3p	-0.26	-0.36	N/A
CXorf56	ENST00000320339.4	chromosome X open reading frame 56	279	3	1	2	0	1	hsa-miR-1343-3p	-0.26	-0.31	N/A
PPIE	ENST00000324379.5	peptidylprolyl isomerase E (cyclophilin E)	376	4	0	3	1	5	hsa-miR-1343-3p	-0.26	-0.36	N/A
FDX1L	ENST00000541276.1	ferredoxin 1-like	198	4	0	3	1	3	hsa-miR-1343-3p	-0.26	-0.8	N/A
TEPP	ENST00000290871.5	testis, prostate and placenta expressed	5	1	0	1	0	0	hsa-miR-1343-3p	-0.26	-0.26	N/A
LEP	ENST00000308868.4	leptin	5	1	0	0	1	5	hsa-miR-1343-3p	-0.26	-0.26	N/A
GEM	ENST00000396194.2	GTP binding protein overexpressed in skeletal muscle	40	1	0	0	1	0	hsa-miR-1343-3p	-0.26	-0.26	N/A
EPHB3	ENST00000330394.2	EPH receptor B3	16	2	1	0	1	0	hsa-miR-1343-3p	-0.26	-0.26	N/A
GSTCD	ENST00000515279.1	glutathione S-transferase, C-terminal domain containing	411	2	1	1	0	0	hsa-miR-1343-3p	-0.25	-0.25	N/A
RAET1E	ENST00000532335.1	retinoic acid early transcript 1E	129	1	1	0	0	0	hsa-miR-1343-3p	-0.25	-0.25	N/A
SH3BGRL3	ENST00000319041.6	SH3 domain binding glutamic acid-rich protein like 3	8719	1	0	1	0	1	hsa-miR-1343-3p	-0.25	-0.26	N/A
CHRNA2	ENST00000407991.1	cholinergic receptor, nicotinic, alpha 2 (neuronal)	5	4	1	3	0	0	hsa-miR-1343-3p	-0.25	-0.25	N/A
RHBDD1	ENST00000341329.3	rhomboid domain containing 1	667	1	0	0	1	2	hsa-miR-1343-3p	-0.25	-0.25	N/A
CIR1	ENST00000362053.5	corepressor interacting with RBPJ, 1	310	1	0	1	0	0	hsa-miR-1343-3p	-0.25	-0.25	N/A
PLXNA4	ENST00000321063.4	plexin A4	9	3	1	1	1	3	hsa-miR-1343-3p	-0.25	-0.47	N/A
PROSC	ENST00000328195.3	proline synthetase co-transcribed homolog (bacterial)	414	2	0	2	0	0	hsa-miR-1343-3p	-0.25	-0.25	N/A
GOLGA1	ENST00000373555.4	golgin A1	334	2	0	0	2	0	hsa-miR-1343-3p	-0.25	-0.25	N/A
CYP27C1	ENST00000335247.7	cytochrome P450, family 27, subfamily C, polypeptide 1	5	1	1	0	0	1	hsa-miR-1343-3p	-0.25	-0.25	N/A
ACER3	ENST00000532485.1	alkaline ceramidase 3	295	2	0	1	1	0	hsa-miR-1343-3p	-0.25	-0.26	N/A
MVB12B	ENST00000361171.3	multivesicular body subunit 12B	29	3	0	1	2	1	hsa-miR-1343-3p	-0.25	-0.25	N/A
C7orf50	ENST00000357429.6	chromosome 7 open reading frame 50	4161	1	1	0	0	0	hsa-miR-1343-3p	-0.25	-0.25	N/A
ZIM3	ENST00000269834.1	zinc finger, imprinted 3	5	2	0	0	2	0	hsa-miR-1343-3p	-0.25	-0.25	N/A
DIP2B	ENST00000301180.5	DIP2 disco-interacting protein 2 homolog B (Drosophila)	1613	2	0	0	2	0	hsa-miR-1343-3p	-0.25	-0.26	N/A
DNAJB2	ENST00000336576.5	DnaJ (Hsp40) homolog, subfamily B, member 2	2187	1	1	0	0	0	hsa-miR-1343-3p	-0.25	-0.25	N/A
SMTNL1	ENST00000457912.1	smoothelin-like 1	5	1	1	0	0	0	hsa-miR-1343-3p	-0.25	-0.25	N/A
AMIGO1	ENST00000369864.4	adhesion molecule with Ig-like domain 1	167	2	1	1	0	2	hsa-miR-1343-3p	-0.25	-0.25	N/A
HBZ	ENST00000252951.2	hemoglobin, zeta	7	1	0	1	0	0	hsa-miR-1343-3p	-0.25	-0.25	N/A
UBE3D	ENST00000369747.3	ubiquitin protein ligase E3D	8	1	0	1	0	0	hsa-miR-1343-3p	-0.25	-0.25	N/A
PLEKHO2	ENST00000323544.4	pleckstrin homology domain containing, family O member 2	279	2	0	1	1	0	hsa-miR-1343-3p	-0.25	-0.25	N/A
FBXL18	ENST00000382368.3	F-box and leucine-rich repeat protein 18	92	5	0	4	1	3	hsa-miR-1343-3p	-0.25	-0.28	N/A
THAP6	ENST00000311638.3	THAP domain containing 6	24	2	1	0	1	0	hsa-miR-1343-3p	-0.25	-0.32	N/A
LIMK2	ENST00000331728.4	LIM domain kinase 2	233	2	1	1	0	3	hsa-miR-1343-3p	-0.25	-0.28	N/A
GPIHBP1	ENST00000330824.2	glycosylphosphatidylinositol anchored high density lipoprotein binding protein 1	5	2	1	1	0	1	hsa-miR-1343-3p	-0.25	-0.25	N/A
LUZPP1	ENST00000599511.1	HCG1777807; Leucine zipper protein 3; Uncharacterized protein	5	1	1	0	0	0	hsa-miR-1343-3p	-0.25	-0.25	N/A
APLN	ENST00000307484.6	apelin	48	2	0	2	0	0	hsa-miR-1343-3p	-0.25	-0.25	N/A
AGPAT6	ENST00000396987.3	1-acylglycerol-3-phosphate O-acyltransferase 6	474	4	0	2	2	0	hsa-miR-1343-3p	-0.25	-0.28	N/A
CLPX	ENST00000300107.3	caseinolytic mitochondrial matrix peptidase chaperone subunit	251	1	1	0	0	0	hsa-miR-1343-3p	-0.25	-0.33	N/A
ANKRD13A	ENST00000261739.4	ankyrin repeat domain 13A	1644	1	1	0	0	0	hsa-miR-1343-3p	-0.25	-0.25	N/A
TMEM115	ENST00000266025.3	transmembrane protein 115	1346	1	0	1	0	0	hsa-miR-1343-3p	-0.25	-0.25	N/A
ZNF674	ENST00000523374.1	zinc finger protein 674	7	2	0	2	0	0	hsa-miR-1343-3p	-0.25	-0.25	N/A
FAM58A	ENST00000406277.2	family with sequence similarity 58, member A	60	1	0	1	0	1	hsa-miR-1343-3p	-0.25	-0.26	N/A
FAM184B	ENST00000265018.3	family with sequence similarity 184, member B	22	2	0	0	2	1	hsa-miR-1343-3p	-0.25	-0.3	N/A
SPSB4	ENST00000310546.2	splA/ryanodine receptor domain and SOCS box containing 4	419	2	0	2	0	2	hsa-miR-1343-3p	-0.25	-0.25	N/A
HMGN4	ENST00000377575.2	high mobility group nucleosomal binding domain 4	399	1	0	1	0	0	hsa-miR-1343-3p	-0.25	-0.25	N/A
LHFPL2	ENST00000515007.2	lipoma HMGIC fusion partner-like 2	16	2	0	0	2	0	hsa-miR-1343-3p	-0.25	-0.25	N/A
ACBD7	ENST00000356189.5	acyl-CoA binding domain containing 7	34	1	0	1	0	1	hsa-miR-1343-3p	-0.25	-0.29	N/A
AIPL1	ENST00000381129.3	aryl hydrocarbon receptor interacting protein-like 1	5	1	1	0	0	1	hsa-miR-1343-3p	-0.25	-0.25	N/A
KIRREL	ENST00000368172.1	kin of IRRE like (Drosophila)	493	3	1	1	1	0	hsa-miR-1343-3p	-0.25	-0.25	N/A
FZD10	ENST00000539839.1	frizzled family receptor 10	36	2	1	0	1	0	hsa-miR-1343-3p	-0.25	-0.25	N/A
SLC9A4	ENST00000295269.4	solute carrier family 9, subfamily A (NHE4, cation proton antiporter 4), member 4	5	1	1	0	0	0	hsa-miR-1343-3p	-0.25	-0.25	N/A
LRRC57	ENST00000397130.3	leucine rich repeat containing 57	168	2	0	2	0	0	hsa-miR-1343-3p	-0.25	-0.25	N/A
F13A1	ENST00000264870.3	coagulation factor XIII, A1 polypeptide	5	1	0	1	0	0	hsa-miR-1343-3p	-0.25	-0.25	N/A
AC009365.3	ENST00000332558.4		5	2	0	1	1	0	hsa-miR-1343-3p	-0.25	-0.25	N/A
ELMSAN1	ENST00000394071.2	ELM2 and Myb/SANT-like domain containing 1	15	1	0	0	1	2	hsa-miR-1343-3p	-0.25	-0.25	N/A
SRM	ENST00000376957.2	spermidine synthase	46	2	0	2	0	1	hsa-miR-1343-3p	-0.25	-0.41	N/A
TNFRSF9	ENST00000377507.3	tumor necrosis factor receptor superfamily, member 9	16	3	0	3	0	0	hsa-miR-1343-3p	-0.25	-0.36	N/A
OXSR1	ENST00000311806.3	oxidative stress responsive 1	1790	3	0	3	0	2	hsa-miR-1343-3p	-0.25	-0.25	N/A
GJB6	ENST00000241124.6	gap junction protein, beta 6, 30kDa	5	1	0	0	1	0	hsa-miR-1343-3p	-0.25	-0.25	N/A
LL22NC03-63E9.3	ENST00000407120.1	Uncharacterized protein	5	1	1	0	0	0	hsa-miR-1343-3p	-0.25	-0.25	N/A
PRAF2	ENST00000376390.4	PRA1 domain family, member 2	1921	1	0	1	0	0	hsa-miR-1343-3p	-0.25	-0.25	N/A
STK24	ENST00000397517.2	serine/threonine kinase 24	486	1	0	0	1	0	hsa-miR-1343-3p	-0.25	-0.25	N/A
COL20A1	ENST00000422202.1	collagen, type XX, alpha 1	5	3	1	0	2	2	hsa-miR-1343-3p	-0.24	-0.24	N/A
SLC5A9	ENST00000236495.5	solute carrier family 5 (sodium/sugar cotransporter), member 9	291	2	0	1	1	0	hsa-miR-1343-3p	-0.24	-0.24	N/A
RIPK3	ENST00000216274.5	receptor-interacting serine-threonine kinase 3	5	1	0	1	0	0	hsa-miR-1343-3p	-0.24	-0.24	N/A
NDUFA4	ENST00000339600.5	NADH dehydrogenase (ubiquinone) 1 alpha subcomplex, 4, 9kDa	143	2	0	0	2	0	hsa-miR-1343-3p	-0.24	-0.45	N/A
ITPRIP	ENST00000337478.1	inositol 1,4,5-trisphosphate receptor interacting protein	1138	6	0	3	3	2	hsa-miR-1343-3p	-0.24	-0.31	N/A
CYB561D1	ENST00000496961.1	cytochrome b561 family, member D1	105	2	0	1	1	3	hsa-miR-1343-3p	-0.24	-0.25	N/A
ZNF19	ENST00000288177.5	zinc finger protein 19	18	1	0	1	0	0	hsa-miR-1343-3p	-0.24	-0.24	N/A
TIGIT	ENST00000486257.1	T cell immunoreceptor with Ig and ITIM domains	5	1	1	0	0	0	hsa-miR-1343-3p	-0.24	-0.24	N/A
RASA4B	ENST00000541662.1	RAS p21 protein activator 4B	5	3	0	3	0	0	hsa-miR-1343-3p	-0.24	-0.24	N/A
PLEKHB1	ENST00000354190.5	pleckstrin homology domain containing, family B (evectins) member 1	529	1	1	0	0	1	hsa-miR-1343-3p	-0.24	-0.24	N/A
CTA-299D3.8	ENST00000407505.3	Uncharacterized protein	5	1	0	1	0	0	hsa-miR-1343-3p	-0.24	-0.24	N/A
OPN4	ENST00000372071.2	opsin 4	5	1	0	1	0	0	hsa-miR-1343-3p	-0.24	-0.24	N/A
PRR11	ENST00000262293.4	proline rich 11	56	2	1	1	0	0	hsa-miR-1343-3p	-0.24	-0.31	N/A
LY86	ENST00000379953.2	lymphocyte antigen 86	5	1	0	1	0	0	hsa-miR-1343-3p	-0.24	-0.24	N/A
PROB1	ENST00000434752.2	proline-rich basic protein 1	126	2	1	1	0	1	hsa-miR-1343-3p	-0.24	-0.26	N/A
ADM2	ENST00000395738.2	adrenomedullin 2	129	1	0	0	1	1	hsa-miR-1343-3p	-0.24	-0.27	N/A
RXFP3	ENST00000330120.3	relaxin/insulin-like family peptide receptor 3	5	1	1	0	0	0	hsa-miR-1343-3p	-0.24	-0.24	N/A
SMIM7	ENST00000487416.2	small integral membrane protein 7	1144	1	0	0	1	0	hsa-miR-1343-3p	-0.24	-0.24	N/A
MAP4K1	ENST00000591517.1	mitogen-activated protein kinase kinase kinase kinase 1	9	1	0	0	1	0	hsa-miR-1343-3p	-0.24	-0.24	N/A
AC003102.1	ENST00000399246.2		5	1	0	1	0	0	hsa-miR-1343-3p	-0.24	-0.24	N/A
GGTLC2	ENST00000480559.1	gamma-glutamyltransferase light chain 2	0	1	0	0	1	1	hsa-miR-1343-3p	-0.24	-0.24	N/A
PGPEP1	ENST00000597431.2	pyroglutamyl-peptidase I	82	5	0	3	2	3	hsa-miR-1343-3p	-0.24	-0.47	N/A
OSR2	ENST00000435298.2	odd-skipped related 2 (Drosophila)	184	1	0	1	0	0	hsa-miR-1343-3p	-0.24	-0.24	N/A
RRAS	ENST00000246792.3	related RAS viral (r-ras) oncogene homolog	267	1	0	1	0	0	hsa-miR-1343-3p	-0.24	-0.24	N/A
MEF2BNB	ENST00000477565.3	MEF2B neighbor	151	2	0	2	0	0	hsa-miR-1343-3p	-0.24	-0.28	N/A
RGPD5	ENST00000016946.3	RANBP2-like and GRIP domain containing 5	5	1	0	0	1	0	hsa-miR-1343-3p	-0.24	-0.24	N/A
FAM46A	ENST00000369754.3	family with sequence similarity 46, member A	899	2	1	0	1	0	hsa-miR-1343-3p	-0.24	-0.24	N/A
CYB5R2	ENST00000524790.1	cytochrome b5 reductase 2	92	1	0	1	0	0	hsa-miR-1343-3p	-0.24	-0.24	N/A
PAX8	ENST00000263335.7	paired box 8	11	1	0	0	1	1	hsa-miR-1343-3p	-0.24	-0.24	N/A
RGPD6	ENST00000329516.3	RANBP2-like and GRIP domain containing 6	5	1	0	0	1	0	hsa-miR-1343-3p	-0.24	-0.24	N/A
SYCN	ENST00000318438.6	syncollin	5	1	0	1	0	0	hsa-miR-1343-3p	-0.24	-0.24	N/A
COL9A2	ENST00000372748.3	collagen, type IX, alpha 2	189	3	0	1	2	2	hsa-miR-1343-3p	-0.24	-0.37	N/A
HNF1A	ENST00000257555.6	HNF1 homeobox A	377	2	0	2	0	1	hsa-miR-1343-3p	-0.24	-0.24	N/A
NBPF10	ENST00000369339.3	neuroblastoma breakpoint family, member 10	5	3	1	1	1	1	hsa-miR-1343-3p	-0.24	-0.61	N/A
TRAPPC9	ENST00000389328.4	trafficking protein particle complex 9	251	4	1	1	2	1	hsa-miR-1343-3p	-0.24	-0.62	N/A
VN1R1	ENST00000321039.3	vomeronasal 1 receptor 1	12	1	0	0	1	1	hsa-miR-1343-3p	-0.24	-0.25	N/A
DGKB	ENST00000403951.2	diacylglycerol kinase, beta 90kDa	5	1	1	0	0	0	hsa-miR-1343-3p	-0.24	-0.24	N/A
COL4A4	ENST00000396625.3	collagen, type IV, alpha 4	133	2	0	1	1	0	hsa-miR-1343-3p	-0.24	-0.27	N/A
TOMM40	ENST00000592434.1	translocase of outer mitochondrial membrane 40 homolog (yeast)	14	4	0	1	3	4	hsa-miR-1343-3p	-0.24	-0.47	N/A
KPNA6	ENST00000373625.3	karyopherin alpha 6 (importin alpha 7)	272	4	1	3	0	3	hsa-miR-1343-3p	-0.24	-0.28	N/A
PRKRIP1	ENST00000496391.1	PRKR interacting protein 1 (IL11 inducible)	656	2	1	1	0	0	hsa-miR-1343-3p	-0.24	-0.46	N/A
TMEM44	ENST00000381975.3	transmembrane protein 44	45	3	0	1	2	3	hsa-miR-1343-3p	-0.24	-0.43	N/A
AF196779.12	ENST00000376358.3	Uncharacterized protein; WD repeat domain phosphoinositide-interacting protein 4	1921	1	0	1	0	0	hsa-miR-1343-3p	-0.24	-0.24	N/A
OVCA2	ENST00000572195.1	ovarian tumor suppressor candidate 2	2807	1	0	1	0	0	hsa-miR-1343-3p	-0.24	-0.24	N/A
MINK1	ENST00000347992.7	misshapen-like kinase 1	1983	1	1	0	0	0	hsa-miR-1343-3p	-0.24	-0.24	N/A
NCOA1	ENST00000405141.1	nuclear receptor coactivator 1	200	3	1	0	2	0	hsa-miR-1343-3p	-0.24	-0.27	N/A
COQ6	ENST00000334571.2	coenzyme Q6 monooxygenase	64	1	0	1	0	0	hsa-miR-1343-3p	-0.24	-0.24	N/A
AC105020.1	ENST00000435356.1	Uncharacterized protein; cDNA FLJ12988 fis, clone NT2RP3000080	5	3	0	2	1	1	hsa-miR-1343-3p	-0.24	-0.24	N/A
WDR45	ENST00000553851.1	WD repeat domain 45	1921	1	0	1	0	0	hsa-miR-1343-3p	-0.24	-0.24	N/A
CINP	ENST00000541568.2	cyclin-dependent kinase 2 interacting protein	2407	1	0	1	0	0	hsa-miR-1343-3p	-0.24	-0.24	N/A
DMKN	ENST00000472252.2	dermokine	660	1	0	0	1	2	hsa-miR-1343-3p	-0.24	-0.36	N/A
GRB2	ENST00000392563.1	growth factor receptor-bound protein 2	2660	1	1	0	0	2	hsa-miR-1343-3p	-0.24	-0.24	N/A
RAD9A	ENST00000307980.2	RAD9 homolog A (S. pombe)	38	2	0	2	0	0	hsa-miR-1343-3p	-0.24	-0.25	N/A
CNR2	ENST00000374472.4	cannabinoid receptor 2 (macrophage)	5	1	1	0	0	0	hsa-miR-1343-3p	-0.24	-0.24	N/A
TMEM201	ENST00000340305.5	transmembrane protein 201	164	1	1	0	0	3	hsa-miR-1343-3p	-0.24	-0.24	N/A
CHRNB4	ENST00000261751.3	cholinergic receptor, nicotinic, beta 4 (neuronal)	5	1	1	0	0	0	hsa-miR-1343-3p	-0.24	-0.24	N/A
ABCA3	ENST00000301732.5	ATP-binding cassette, sub-family A (ABC1), member 3	338	4	1	2	1	0	hsa-miR-1343-3p	-0.24	-0.24	N/A
EXD2	ENST00000409018.3	exonuclease 3'-5' domain containing 2	3135	2	0	2	0	1	hsa-miR-1343-3p	-0.24	-0.26	N/A
TLR10	ENST00000308973.4	toll-like receptor 10	5	1	0	1	0	0	hsa-miR-1343-3p	-0.24	-0.24	N/A
BRMS1	ENST00000359957.3	breast cancer metastasis suppressor 1	2647	1	0	1	0	0	hsa-miR-1343-3p	-0.24	-0.24	N/A
FMO2	ENST00000441535.1	flavin containing monooxygenase 2 (non-functional)	5	1	1	0	0	0	hsa-miR-1343-3p	-0.24	-0.24	N/A
CD53	ENST00000271324.5	CD53 molecule	5	1	0	1	0	0	hsa-miR-1343-3p	-0.24	-0.24	N/A
IL10	ENST00000423557.1	interleukin 10	5	1	0	1	0	0	hsa-miR-1343-3p	-0.24	-0.24	N/A
PLCXD2	ENST00000477665.1	phosphatidylinositol-specific phospholipase C, X domain containing 2	5	1	0	1	0	0	hsa-miR-1343-3p	-0.24	-0.24	N/A
COX6B2	ENST00000590900.1	cytochrome c oxidase subunit VIb polypeptide 2 (testis)	5	2	0	1	1	1	hsa-miR-1343-3p	-0.24	-0.46	N/A
URGCP	ENST00000223341.7	upregulator of cell proliferation	180	3	1	2	0	1	hsa-miR-1343-3p	-0.24	-0.33	N/A
PPIL4	ENST00000340881.2	peptidylprolyl isomerase (cyclophilin)-like 4	1565	1	0	0	1	2	hsa-miR-1343-3p	-0.24	-0.29	N/A
AP000679.2	ENST00000319763.1	Uncharacterized protein	5	2	0	1	1	0	hsa-miR-1343-3p	-0.24	-0.24	N/A
ZIC1	ENST00000282928.4	Zic family member 1	26	1	0	1	0	0	hsa-miR-1343-3p	-0.24	-0.24	N/A
CHD1	ENST00000284049.3	chromodomain helicase DNA binding protein 1	35	1	0	0	1	1	hsa-miR-1343-3p	-0.24	-0.24	N/A
PRPF4	ENST00000374199.4	pre-mRNA processing factor 4	2735	2	0	1	1	0	hsa-miR-1343-3p	-0.24	-0.24	N/A
DNAJC30	ENST00000395176.2	DnaJ (Hsp40) homolog, subfamily C, member 30	766	2	0	1	1	1	hsa-miR-1343-3p	-0.24	-0.32	N/A
CCNC	ENST00000520371.1	cyclin C	524	2	0	0	2	0	hsa-miR-1343-3p	-0.24	-0.24	N/A
PRSS46	ENST00000463091.2	protease, serine, 46	5	1	0	1	0	0	hsa-miR-1343-3p	-0.24	-0.24	N/A
MBTD1	ENST00000586178.1	mbt domain containing 1	113	2	0	2	0	1	hsa-miR-1343-3p	-0.24	-0.24	N/A
SEC14L6	ENST00000402034.2	SEC14-like 6 (S. cerevisiae)	14	2	0	2	0	2	hsa-miR-1343-3p	-0.24	-0.24	N/A
FAM227A	ENST00000535113.1	family with sequence similarity 227, member A	16	4	1	2	1	3	hsa-miR-1343-3p	-0.24	-0.32	N/A
ZNF772	ENST00000425074.3	zinc finger protein 772	22	1	0	0	1	2	hsa-miR-1343-3p	-0.24	-0.28	N/A
C4orf45	ENST00000434826.2	chromosome 4 open reading frame 45	5	1	0	1	0	0	hsa-miR-1343-3p	-0.23	-0.23	N/A
TBC1D9B	ENST00000519746.1	TBC1 domain family, member 9B (with GRAM domain)	5042	2	1	1	0	0	hsa-miR-1343-3p	-0.23	-0.23	N/A
ITGA10	ENST00000369304.3	integrin, alpha 10	62	1	1	0	0	1	hsa-miR-1343-3p	-0.23	-0.23	N/A
NOS3	ENST00000297494.3	nitric oxide synthase 3 (endothelial cell)	229	1	0	0	1	1	hsa-miR-1343-3p	-0.23	-0.23	N/A
FAM180A	ENST00000338588.3	family with sequence similarity 180, member A	51	1	0	1	0	1	hsa-miR-1343-3p	-0.23	-0.23	N/A
AC006455.1	ENST00000456890.1		5	2	0	0	2	1	hsa-miR-1343-3p	-0.23	-0.23	N/A
ZNF75A	ENST00000574298.1	zinc finger protein 75a	145	1	0	0	1	1	hsa-miR-1343-3p	-0.23	-0.25	N/A
TMEM169	ENST00000295658.4	transmembrane protein 169	5	2	0	1	1	1	hsa-miR-1343-3p	-0.23	-0.23	N/A
DAZAP1	ENST00000336761.6	DAZ associated protein 1	3500	1	0	1	0	0	hsa-miR-1343-3p	-0.23	-0.23	N/A
ST5	ENST00000526757.1	suppression of tumorigenicity 5	139	1	0	1	0	1	hsa-miR-1343-3p	-0.23	-0.23	N/A
KAT8	ENST00000448516.2	K(lysine) acetyltransferase 8	2490	1	0	1	0	0	hsa-miR-1343-3p	-0.23	-0.23	N/A
SEPT9	ENST00000431235.2	septin 9	7738	1	0	0	1	2	hsa-miR-1343-3p	-0.23	-0.23	N/A
GFM1	ENST00000486715.1	G elongation factor, mitochondrial 1	586	2	1	1	0	0	hsa-miR-1343-3p	-0.23	-0.31	N/A
GPR161	ENST00000367838.1	G protein-coupled receptor 161	1712	3	0	2	1	1	hsa-miR-1343-3p	-0.23	-0.24	N/A
QSER1	ENST00000399302.2	glutamine and serine rich 1	34	2	1	1	0	0	hsa-miR-1343-3p	-0.23	-0.29	N/A
STC1	ENST00000290271.2	stanniocalcin 1	2932	1	0	0	1	1	hsa-miR-1343-3p	-0.23	-0.24	N/A
FTCDNL1	ENST00000420922.2	formiminotransferase cyclodeaminase N-terminal like	5	1	0	0	1	0	hsa-miR-1343-3p	-0.23	-0.23	N/A
RP4-758J18.2	ENST00000444362.1	HCG20425, isoform CRA_a; Uncharacterized protein; cDNA FLJ53815	283	1	0	0	1	2	hsa-miR-1343-3p	-0.23	-0.23	N/A
AC110781.3	ENST00000402221.1	Protein LOC100128374	5	1	1	0	0	2	hsa-miR-1343-3p	-0.23	-0.23	N/A
SLC31A2	ENST00000259392.3	solute carrier family 31 (copper transporter), member 2	110	1	0	0	1	0	hsa-miR-1343-3p	-0.23	-0.23	N/A
TMEM178B	ENST00000565468.1	transmembrane protein 178B	129	1	1	0	0	1	hsa-miR-1343-3p	-0.23	-0.23	N/A
VPS36	ENST00000378060.4	vacuolar protein sorting 36 homolog (S. cerevisiae)	57	2	0	0	2	0	hsa-miR-1343-3p	-0.23	-0.24	N/A
EHD4	ENST00000220325.4	EH-domain containing 4	515	2	1	1	0	0	hsa-miR-1343-3p	-0.23	-0.3	N/A
CD276	ENST00000318443.5	CD276 molecule	186	2	1	0	1	0	hsa-miR-1343-3p	-0.23	-0.24	N/A
DNPH1	ENST00000393987.2	2'-deoxynucleoside 5'-phosphate N-hydrolase 1	101	1	0	1	0	0	hsa-miR-1343-3p	-0.23	-0.23	N/A
AC013269.5	ENST00000409259.1	Uncharacterized protein	5	1	0	1	0	0	hsa-miR-1343-3p	-0.23	-0.23	N/A
MYOM3	ENST00000338909.5	myomesin 3	5	3	0	3	0	2	hsa-miR-1343-3p	-0.23	-0.23	N/A
PRR15L	ENST00000300557.2	proline rich 15-like	159	4	0	4	0	1	hsa-miR-1343-3p	-0.23	-0.65	N/A
PHF2	ENST00000375376.4	PHD finger protein 2	151	3	1	2	0	0	hsa-miR-1343-3p	-0.23	-0.23	N/A
NLRP4	ENST00000587891.1	NLR family, pyrin domain containing 4	5	1	0	1	0	0	hsa-miR-1343-3p	-0.23	-0.23	N/A
TAS2R5	ENST00000247883.4	taste receptor, type 2, member 5	16	3	1	2	0	1	hsa-miR-1343-3p	-0.23	-0.41	N/A
C20orf194	ENST00000453730.2	chromosome 20 open reading frame 194	1083	2	0	1	1	2	hsa-miR-1343-3p	-0.23	-0.23	N/A
TMEM204	ENST00000253934.5	transmembrane protein 204	75	1	0	0	1	0	hsa-miR-1343-3p	-0.23	-0.23	N/A
RAB8A	ENST00000300935.3	RAB8A, member RAS oncogene family	226	2	0	1	1	3	hsa-miR-1343-3p	-0.23	-0.23	N/A
EMILIN3	ENST00000332312.3	elastin microfibril interfacer 3	12	1	1	0	0	0	hsa-miR-1343-3p	-0.23	-0.23	N/A
RAPGEF3	ENST00000395358.3	Rap guanine nucleotide exchange factor (GEF) 3	20	2	0	2	0	1	hsa-miR-1343-3p	-0.23	-0.23	N/A
PLD5	ENST00000536534.2	phospholipase D family, member 5	5	2	1	1	0	2	hsa-miR-1343-3p	-0.23	-0.23	N/A
HARBI1	ENST00000326737.3	harbinger transposase derived 1	227	1	0	1	0	0	hsa-miR-1343-3p	-0.23	-0.23	N/A
BSND	ENST00000371265.4	Bartter syndrome, infantile, with sensorineural deafness (Barttin)	5	6	2	3	1	9	hsa-miR-1343-3p	-0.23	-0.84	N/A
PANK2	ENST00000497424.1	pantothenate kinase 2	1244	1	0	0	1	1	hsa-miR-1343-3p	-0.23	-0.24	N/A
ARHGEF39	ENST00000343259.3	Rho guanine nucleotide exchange factor (GEF) 39	141	3	1	1	1	1	hsa-miR-1343-3p	-0.23	-0.42	N/A
FOXC2	ENST00000320354.4	forkhead box C2 (MFH-1, mesenchyme forkhead 1)	665	1	1	0	0	1	hsa-miR-1343-3p	-0.23	-0.23	N/A
FKBP14	ENST00000222803.5	FK506 binding protein 14, 22 kDa	939	1	1	0	0	1	hsa-miR-1343-3p	-0.23	-0.24	N/A
CXCL17	ENST00000601181.1	chemokine (C-X-C motif) ligand 17	8	1	0	0	1	0	hsa-miR-1343-3p	-0.23	-0.23	N/A
SETD8	ENST00000402868.3	SET domain containing (lysine methyltransferase) 8	52	2	1	1	0	0	hsa-miR-1343-3p	-0.23	-0.23	N/A
SOCS2	ENST00000548537.1	suppressor of cytokine signaling 2	89	2	0	2	0	0	hsa-miR-1343-3p	-0.23	-0.23	N/A
OR9Q1	ENST00000335397.3	olfactory receptor, family 9, subfamily Q, member 1	5	1	0	1	0	0	hsa-miR-1343-3p	-0.23	-0.23	N/A
CDH24	ENST00000397359.3	cadherin 24, type 2	44	1	0	0	1	0	hsa-miR-1343-3p	-0.23	-0.23	N/A
C1orf222	ENST00000434971.2	chromosome 1 open reading frame 222	0	1	0	1	0	0	hsa-miR-1343-3p	-0.23	-0.23	N/A
CD58	ENST00000369487.3	CD58 molecule	121	2	0	2	0	0	hsa-miR-1343-3p	-0.23	-0.28	N/A
ATP11C	ENST00000327569.3	ATPase, class VI, type 11C	590	1	1	0	0	0	hsa-miR-1343-3p	-0.23	-0.23	N/A
MAFF	ENST00000338483.2	v-maf avian musculoaponeurotic fibrosarcoma oncogene homolog F	160	1	0	1	0	1	hsa-miR-1343-3p	-0.23	-0.23	N/A
IFIT5	ENST00000371795.4	interferon-induced protein with tetratricopeptide repeats 5	160	2	1	0	1	1	hsa-miR-1343-3p	-0.23	-0.47	N/A
ATOX1	ENST00000521264.1	antioxidant 1 copper chaperone	43	1	0	1	0	0	hsa-miR-1343-3p	-0.23	-0.25	N/A
NCF2	ENST00000367536.1	neutrophil cytosolic factor 2	12	1	0	1	0	0	hsa-miR-1343-3p	-0.23	-0.23	N/A
ANKRD42	ENST00000393389.3	ankyrin repeat domain 42	224	1	0	1	0	1	hsa-miR-1343-3p	-0.23	-0.23	N/A
C16orf46	ENST00000378611.4	chromosome 16 open reading frame 46	22	1	0	1	0	0	hsa-miR-1343-3p	-0.23	-0.23	N/A
MTRNR2L5	ENST00000512524.2	MT-RNR2-like 5	5	1	0	1	0	0	hsa-miR-1343-3p	-0.23	-0.23	N/A
GABRR1	ENST00000454853.2	gamma-aminobutyric acid (GABA) A receptor, rho 1	14	1	0	1	0	0	hsa-miR-1343-3p	-0.23	-0.23	N/A
HHLA1	ENST00000414222.1	HERV-H LTR-associating 1	5	3	0	2	1	0	hsa-miR-1343-3p	-0.23	-0.23	N/A
PAX7	ENST00000420770.2	paired box 7	7	5	1	2	2	0	hsa-miR-1343-3p	-0.23	-0.23	N/A
SLIT1	ENST00000266058.4	slit homolog 1 (Drosophila)	15	1	0	1	0	2	hsa-miR-1343-3p	-0.23	-0.23	N/A
WNT8B	ENST00000343737.5	wingless-type MMTV integration site family, member 8B	25	1	1	0	0	0	hsa-miR-1343-3p	-0.23	-0.23	N/A
IKBKB	ENST00000379708.3	inhibitor of kappa light polypeptide gene enhancer in B-cells, kinase beta	806	2	0	2	0	1	hsa-miR-1343-3p	-0.23	-0.23	N/A
ATG9B	ENST00000605938.1	autophagy related 9B	5	3	0	2	1	2	hsa-miR-1343-3p	-0.23	-0.23	N/A
C6orf132	ENST00000341865.4	chromosome 6 open reading frame 132	17	5	1	2	2	0	hsa-miR-1343-3p	-0.23	-0.56	N/A
TRIM72	ENST00000322122.3	tripartite motif containing 72	8	3	0	1	2	4	hsa-miR-1343-3p	-0.23	-0.54	N/A
BPIFA2	ENST00000253362.2	BPI fold containing family A, member 2	5	1	0	0	1	0	hsa-miR-1343-3p	-0.23	-0.23	N/A
H2AFX	ENST00000530167.1	H2A histone family, member X	1339	1	0	1	0	0	hsa-miR-1343-3p	-0.23	-0.23	N/A
MAP3K6	ENST00000374040.3	mitogen-activated protein kinase kinase kinase 6	25	2	0	2	0	0	hsa-miR-1343-3p	-0.23	-0.23	N/A
C21orf88	ENST00000329618.6	chromosome 21 open reading frame 88	5	1	0	1	0	0	hsa-miR-1343-3p	-0.23	-0.23	N/A
C17orf103	ENST00000399011.2	chromosome 17 open reading frame 103	54	2	1	0	1	4	hsa-miR-1343-3p	-0.23	-0.23	N/A
TGM5	ENST00000220420.5	transglutaminase 5	5	1	0	0	1	1	hsa-miR-1343-3p	-0.23	-0.23	N/A
PXDC1	ENST00000380283.4	PX domain containing 1	1727	1	0	1	0	3	hsa-miR-1343-3p	-0.23	-0.31	N/A
SEMA3G	ENST00000231721.2	sema domain, immunoglobulin domain (Ig), short basic domain, secreted, (semaphorin) 3G	85	1	0	0	1	0	hsa-miR-1343-3p	-0.23	-0.23	N/A
AC008060.7	ENST00000401499.1	HCG2000720; Hypothetical gene supported by AK054822; Uncharacterized protein	5	1	0	1	0	0	hsa-miR-1343-3p	-0.23	-0.23	N/A
RIMS4	ENST00000372851.3	regulating synaptic membrane exocytosis 4	30	2	0	2	0	3	hsa-miR-1343-3p	-0.23	-0.23	N/A
NPLOC4	ENST00000572760.1	nuclear protein localization 4 homolog (S. cerevisiae)	1360	1	0	1	0	0	hsa-miR-1343-3p	-0.23	-0.23	N/A
C1orf111	ENST00000367935.5	chromosome 1 open reading frame 111	5	1	0	1	0	0	hsa-miR-1343-3p	-0.23	-0.23	N/A
SKA3	ENST00000314759.5	spindle and kinetochore associated complex subunit 3	199	2	0	0	2	0	hsa-miR-1343-3p	-0.23	-0.25	N/A
DCAF8	ENST00000368073.3	DDB1 and CUL4 associated factor 8	1924	2	0	1	1	0	hsa-miR-1343-3p	-0.23	-0.27	N/A
NRP1	ENST00000374875.1	neuropilin 1	586	2	0	0	2	0	hsa-miR-1343-3p	-0.23	-0.23	N/A
MLXIPL	ENST00000434326.1	MLX interacting protein-like	58	2	1	1	0	1	hsa-miR-1343-3p	-0.23	-0.23	N/A
AWAT1	ENST00000374521.3	acyl-CoA wax alcohol acyltransferase 1	5	1	0	1	0	0	hsa-miR-1343-3p	-0.23	-0.23	N/A
FAM169A	ENST00000380515.3	family with sequence similarity 169, member A	90	1	1	0	0	1	hsa-miR-1343-3p	-0.23	-0.23	N/A
AC124890.1	ENST00000399333.3	HCG1774533, isoform CRA_a; PRO2268; Uncharacterized protein	15	2	0	0	2	0	hsa-miR-1343-3p	-0.23	-0.23	N/A
DPEP1	ENST00000261615.4	dipeptidase 1 (renal)	5	1	0	1	0	1	hsa-miR-1343-3p	-0.23	-0.23	N/A
SNED1	ENST00000310397.8	sushi, nidogen and EGF-like domains 1	19	1	1	0	0	1	hsa-miR-1343-3p	-0.23	-0.23	N/A
TULP3	ENST00000448120.2	tubby like protein 3	191	2	0	2	0	0	hsa-miR-1343-3p	-0.23	-0.23	N/A
ADAT1	ENST00000307921.3	adenosine deaminase, tRNA-specific 1	597	3	0	3	0	4	hsa-miR-1343-3p	-0.23	-0.54	N/A
GEMIN6	ENST00000409011.1	gem (nuclear organelle) associated protein 6	257	3	1	1	1	1	hsa-miR-1343-3p	-0.23	-0.66	N/A
TMEM68	ENST00000523073.1	transmembrane protein 68	77	1	0	0	1	0	hsa-miR-1343-3p	-0.23	-0.24	N/A
UPK2	ENST00000264031.2	uroplakin 2	5	1	0	0	1	0	hsa-miR-1343-3p	-0.23	-0.23	N/A
AL020996.1	ENST00000536896.1	Uncharacterized protein	5	1	0	1	0	0	hsa-miR-1343-3p	-0.23	-0.23	N/A
RGL3	ENST00000380456.3	ral guanine nucleotide dissociation stimulator-like 3	114	1	0	1	0	0	hsa-miR-1343-3p	-0.23	-0.23	N/A
AARD	ENST00000378279.3	alanine and arginine rich domain containing protein	7	1	0	1	0	0	hsa-miR-1343-3p	-0.23	-0.23	N/A
VPS51	ENST00000279281.3	vacuolar protein sorting 51 homolog (S. cerevisiae)	220	1	0	1	0	0	hsa-miR-1343-3p	-0.23	-0.23	N/A
CALCOCO1	ENST00000548263.1	calcium binding and coiled-coil domain 1	68	1	0	1	0	3	hsa-miR-1343-3p	-0.23	-0.23	N/A
ZNF805	ENST00000535550.1	zinc finger protein 805	58	3	1	1	1	2	hsa-miR-1343-3p	-0.22	-0.37	N/A
BICD2	ENST00000356884.6	bicaudal D homolog 2 (Drosophila)	38	1	1	0	0	3	hsa-miR-1343-3p	-0.22	-0.22	N/A
HLA-DMA	ENST00000395305.3	major histocompatibility complex, class II, DM alpha	21	1	0	1	0	0	hsa-miR-1343-3p	-0.22	-0.22	N/A
HLA-DOA	ENST00000229829.5	major histocompatibility complex, class II, DO alpha	7	2	1	1	0	1	hsa-miR-1343-3p	-0.22	-0.22	N/A
CCDC177	ENST00000599174.1	Homo sapiens coiled-coil domain containing 177 (CCDC177), mRNA.	0	2	1	1	0	1	hsa-miR-1343-3p	-0.22	-0.22	N/A
BAI2	ENST00000398556.3	brain-specific angiogenesis inhibitor 2	30	1	0	1	0	0	hsa-miR-1343-3p	-0.22	-0.22	N/A
SMCR8	ENST00000406438.3	Smith-Magenis syndrome chromosome region, candidate 8	219	3	1	1	1	1	hsa-miR-1343-3p	-0.22	-0.23	N/A
STARD3	ENST00000336308.5	StAR-related lipid transfer (START) domain containing 3	35	1	0	0	1	0	hsa-miR-1343-3p	-0.22	-0.29	N/A
ZBTB37	ENST00000367701.5	zinc finger and BTB domain containing 37	213	5	1	1	3	3	hsa-miR-1343-3p	-0.22	-0.25	N/A
POMT2	ENST00000261534.4	protein-O-mannosyltransferase 2	526	2	0	1	1	2	hsa-miR-1343-3p	-0.22	-0.22	N/A
MAK16	ENST00000360128.6	MAK16 homolog (S. cerevisiae)	97	1	0	1	0	3	hsa-miR-1343-3p	-0.22	-0.22	N/A
SMPDL3B	ENST00000373894.3	sphingomyelin phosphodiesterase, acid-like 3B	97	2	0	2	0	0	hsa-miR-1343-3p	-0.22	-0.22	N/A
GLYAT	ENST00000344743.3	glycine-N-acyltransferase	5	1	0	0	1	3	hsa-miR-1343-3p	-0.22	-0.24	N/A
WDR31	ENST00000341761.4	WD repeat domain 31	23	5	0	2	3	2	hsa-miR-1343-3p	-0.22	-0.33	N/A
STAT1	ENST00000540176.1	signal transducer and activator of transcription 1, 91kDa	326	1	1	0	0	0	hsa-miR-1343-3p	-0.22	-0.22	N/A
HRCT1	ENST00000354323.2	histidine rich carboxyl terminus 1	13	1	0	1	0	0	hsa-miR-1343-3p	-0.22	-0.22	N/A
CYP2W1	ENST00000340150.6	cytochrome P450, family 2, subfamily W, polypeptide 1	5	2	0	2	0	2	hsa-miR-1343-3p	-0.22	-0.22	N/A
CABP1	ENST00000453000.1	calcium binding protein 1	13	1	0	1	0	1	hsa-miR-1343-3p	-0.22	-0.22	N/A
NBPF8	ENST00000369372.4	neuroblastoma breakpoint family, member 8	5	1	0	1	0	0	hsa-miR-1343-3p	-0.22	-0.22	N/A
FLJ45079	ENST00000374983.2		5	1	0	0	1	2	hsa-miR-1343-3p	-0.22	-0.22	N/A
CERCAM	ENST00000372842.1	cerebral endothelial cell adhesion molecule	184	2	0	1	1	3	hsa-miR-1343-3p	-0.22	-0.33	N/A
OXTR	ENST00000316793.3	oxytocin receptor	24	3	1	1	1	1	hsa-miR-1343-3p	-0.22	-0.28	N/A
TBC1D24	ENST00000567020.1	TBC1 domain family, member 24	269	2	0	0	2	2	hsa-miR-1343-3p	-0.22	-0.39	N/A
LARP1	ENST00000336314.4	La ribonucleoprotein domain family, member 1	4979	3	1	1	1	0	hsa-miR-1343-3p	-0.22	-0.22	N/A
GLIS2	ENST00000262366.3	GLIS family zinc finger 2	17	2	0	2	0	1	hsa-miR-1343-3p	-0.22	-0.22	N/A
KIF12	ENST00000374118.3	kinesin family member 12	72	1	0	1	0	0	hsa-miR-1343-3p	-0.22	-0.22	N/A
KIAA1875	ENST00000323662.8	KIAA1875	5	3	0	2	1	2	hsa-miR-1343-3p	-0.22	-0.22	N/A
SMPD3	ENST00000219334.5	sphingomyelin phosphodiesterase 3, neutral membrane (neutral sphingomyelinase II)	9	2	0	1	1	1	hsa-miR-1343-3p	-0.22	-0.22	N/A
C9orf69	ENST00000561457.1	chromosome 9 open reading frame 69	134	5	0	5	0	2	hsa-miR-1343-3p	-0.22	-0.42	N/A
BEAN1	ENST00000299694.8	brain expressed, associated with NEDD4, 1	16	2	0	1	1	0	hsa-miR-1343-3p	-0.22	-0.27	N/A
C1orf228	ENST00000458657.2	chromosome 1 open reading frame 228	7	1	0	0	1	0	hsa-miR-1343-3p	-0.22	-0.22	N/A
FOXJ1	ENST00000322957.6	forkhead box J1	5	2	0	2	0	0	hsa-miR-1343-3p	-0.22	-0.22	N/A
SMURF2	ENST00000262435.9	SMAD specific E3 ubiquitin protein ligase 2	978	1	0	1	0	0	hsa-miR-1343-3p	-0.22	-0.22	N/A
SLC50A1	ENST00000368404.4	solute carrier family 50 (sugar efflux transporter), member 1	3317	1	0	1	0	0	hsa-miR-1343-3p	-0.22	-0.22	N/A
RAB1B	ENST00000311481.6	RAB1B, member RAS oncogene family	5	1	0	1	0	2	hsa-miR-1343-3p	-0.22	-0.22	N/A
MAD2L1BP	ENST00000372171.4	MAD2L1 binding protein	1294	1	0	0	1	0	hsa-miR-1343-3p	-0.22	-0.22	N/A
AC024257.1	ENST00000598930.1	CDNA FLJ26186 fis, clone ADG04757; Uncharacterized protein	5	1	0	0	1	0	hsa-miR-1343-3p	-0.22	-0.22	N/A
BATF2	ENST00000301887.4	basic leucine zipper transcription factor, ATF-like 2	5	1	0	1	0	1	hsa-miR-1343-3p	-0.22	-0.22	N/A
RBM48	ENST00000481551.1	RNA binding motif protein 48	220	3	0	2	1	3	hsa-miR-1343-3p	-0.22	-0.36	N/A
COA5	ENST00000328709.3	cytochrome c oxidase assembly factor 5	72	2	0	1	1	0	hsa-miR-1343-3p	-0.22	-0.32	N/A
NMNAT2	ENST00000294868.4	nicotinamide nucleotide adenylyltransferase 2	18	1	0	0	1	2	hsa-miR-1343-3p	-0.22	-0.22	N/A
AC104667.3	ENST00000452801.1		5	1	0	1	0	0	hsa-miR-1343-3p	-0.22	-0.22	N/A
RHBDL1	ENST00000352681.3	rhomboid, veinlet-like 1 (Drosophila)	5	1	0	1	0	0	hsa-miR-1343-3p	-0.22	-0.22	N/A
C1QA	ENST00000374642.3	complement component 1, q subcomponent, A chain	5	1	0	1	0	0	hsa-miR-1343-3p	-0.22	-0.22	N/A
ZNHIT1	ENST00000305105.2	zinc finger, HIT-type containing 1	21812	1	0	0	1	0	hsa-miR-1343-3p	-0.22	-0.22	N/A
RBM14	ENST00000393979.3	RNA binding motif protein 14	3993	4	0	2	2	1	hsa-miR-1343-3p	-0.22	-0.47	N/A
GDAP2	ENST00000369443.5	ganglioside induced differentiation associated protein 2	656	2	0	2	0	0	hsa-miR-1343-3p	-0.22	-0.3	N/A
LAMC1	ENST00000258341.4	laminin, gamma 1 (formerly LAMB2)	1082	2	0	0	2	0	hsa-miR-1343-3p	-0.22	-0.28	N/A
ITGA8	ENST00000378076.3	integrin, alpha 8	7	2	1	1	0	1	hsa-miR-1343-3p	-0.22	-0.22	N/A
TNRC18	ENST00000399537.4	trinucleotide repeat containing 18	5	3	0	3	0	0	hsa-miR-1343-3p	-0.22	-0.22	N/A
MAP6D1	ENST00000318631.3	MAP6 domain containing 1	45	1	0	1	0	1	hsa-miR-1343-3p	-0.22	-0.22	N/A
C9orf169	ENST00000409414.1	chromosome 9 open reading frame 169	42	1	0	0	1	1	hsa-miR-1343-3p	-0.22	-0.22	N/A
EIF3I	ENST00000373586.1	eukaryotic translation initiation factor 3, subunit I	236	1	0	1	0	0	hsa-miR-1343-3p	-0.22	-0.22	N/A
CTAGE1	ENST00000391403.2	cutaneous T-cell lymphoma-associated antigen 1	5	1	0	1	0	0	hsa-miR-1343-3p	-0.22	-0.22	N/A
AMMECR1	ENST00000262844.5	Alport syndrome, mental retardation, midface hypoplasia and elliptocytosis chromosomal region gene 1	5	2	1	1	0	0	hsa-miR-1343-3p	-0.22	-0.22	N/A
C15orf52	ENST00000397536.2	chromosome 15 open reading frame 52	14	1	0	1	0	1	hsa-miR-1343-3p	-0.22	-0.22	N/A
TIRAP	ENST00000392679.1	toll-interleukin 1 receptor (TIR) domain containing adaptor protein	82	2	1	0	1	2	hsa-miR-1343-3p	-0.22	-0.3	N/A
NR2F6	ENST00000291442.3	nuclear receptor subfamily 2, group F, member 6	814	2	0	2	0	1	hsa-miR-1343-3p	-0.22	-0.22	N/A
PODXL	ENST00000541194.1	podocalyxin-like	2928	3	1	1	1	2	hsa-miR-1343-3p	-0.22	-0.22	N/A
TBC1D16	ENST00000310924.2	TBC1 domain family, member 16	556	6	1	5	0	7	hsa-miR-1343-3p	-0.22	-0.33	N/A
ZNF449	ENST00000339249.4	zinc finger protein 449	345	1	0	1	0	0	hsa-miR-1343-3p	-0.22	-0.23	N/A
AKNA	ENST00000307564.4	AT-hook transcription factor	10	3	0	3	0	3	hsa-miR-1343-3p	-0.22	-0.23	N/A
TMEM2	ENST00000377044.4	transmembrane protein 2	130	1	0	0	1	1	hsa-miR-1343-3p	-0.22	-0.26	N/A
EHD3	ENST00000322054.5	EH-domain containing 3	206	6	1	3	2	1	hsa-miR-1343-3p	-0.22	-0.76	N/A
PILRA	ENST00000394000.2	paired immunoglobin-like type 2 receptor alpha	5	1	0	1	0	0	hsa-miR-1343-3p	-0.22	-0.22	N/A
MEX3C	ENST00000592416.1	mex-3 RNA binding family member C	5	1	0	0	1	3	hsa-miR-1343-3p	-0.22	-0.22	N/A
CXCL13	ENST00000286758.4	chemokine (C-X-C motif) ligand 13	5	1	0	0	1	0	hsa-miR-1343-3p	-0.22	-0.22	N/A
DSCAM	ENST00000400454.1	Down syndrome cell adhesion molecule	5	2	0	0	2	1	hsa-miR-1343-3p	-0.22	-0.22	N/A
SNX27	ENST00000368843.3	sorting nexin family member 27	46	2	0	2	0	3	hsa-miR-1343-3p	-0.22	-0.22	N/A
ST6GALNAC6	ENST00000373146.1	ST6 (alpha-N-acetyl-neuraminyl-2,3-beta-galactosyl-1,3)-N-acetylgalactosaminide alpha-2,6-sialyltransferase 6	28	1	1	0	0	0	hsa-miR-1343-3p	-0.22	-0.22	N/A
LILRA2	ENST00000251377.3	leukocyte immunoglobulin-like receptor, subfamily A (with TM domain), member 2	5	3	1	1	1	0	hsa-miR-1343-3p	-0.22	-0.74	N/A
IPP	ENST00000396478.3	intracisternal A particle-promoted polypeptide	216	3	1	2	0	1	hsa-miR-1343-3p	-0.22	-0.23	N/A
DYNC1LI2	ENST00000258198.2	dynein, cytoplasmic 1, light intermediate chain 2	137	2	0	1	1	1	hsa-miR-1343-3p	-0.22	-0.25	N/A
RAD54L2	ENST00000409535.2	RAD54-like 2 (S. cerevisiae)	215	2	1	1	0	1	hsa-miR-1343-3p	-0.22	-0.22	N/A
C6orf222	ENST00000437635.2	chromosome 6 open reading frame 222	5	1	1	0	0	2	hsa-miR-1343-3p	-0.22	-0.22	N/A
C9orf141	ENST00000371629.1	chromosome 9 open reading frame 141	5	1	0	1	0	0	hsa-miR-1343-3p	-0.22	-0.22	N/A
C11orf63	ENST00000531316.1	chromosome 11 open reading frame 63	38	1	0	0	1	0	hsa-miR-1343-3p	-0.22	-0.22	N/A
KIAA1429	ENST00000437199.1	KIAA1429	1629	1	0	0	1	1	hsa-miR-1343-3p	-0.22	-0.22	N/A
CASP14	ENST00000427043.3	caspase 14, apoptosis-related cysteine peptidase	5	2	0	2	0	1	hsa-miR-1343-3p	-0.22	-0.22	N/A
MC1R	ENST00000555147.1	melanocortin 1 receptor (alpha melanocyte stimulating hormone receptor)	49	2	0	1	1	0	hsa-miR-1343-3p	-0.22	-0.22	N/A
MAFK	ENST00000343242.4	v-maf avian musculoaponeurotic fibrosarcoma oncogene homolog K	322	3	0	2	1	3	hsa-miR-1343-3p	-0.22	-0.22	N/A
NT5DC3	ENST00000392876.3	5'-nucleotidase domain containing 3	235	2	0	1	1	0	hsa-miR-1343-3p	-0.22	-0.22	N/A
MAP2K5	ENST00000178640.5	mitogen-activated protein kinase kinase 5	406	1	0	1	0	0	hsa-miR-1343-3p	-0.22	-0.22	N/A
ATOH7	ENST00000373673.3	atonal homolog 7 (Drosophila)	11	1	0	1	0	0	hsa-miR-1343-3p	-0.22	-0.22	N/A
RPP25	ENST00000322177.5	ribonuclease P/MRP 25kDa subunit	546	3	0	3	0	0	hsa-miR-1343-3p	-0.22	-0.22	N/A
ZNF132	ENST00000254166.3	zinc finger protein 132	31	3	1	1	1	1	hsa-miR-1343-3p	-0.22	-0.23	N/A
ALG1	ENST00000262374.5	ALG1, chitobiosyldiphosphodolichol beta-mannosyltransferase	275	2	0	2	0	1	hsa-miR-1343-3p	-0.22	-0.3	N/A
CD68	ENST00000250092.6	CD68 molecule	267	1	0	1	0	1	hsa-miR-1343-3p	-0.22	-0.22	N/A
ST3GAL2	ENST00000342907.2	ST3 beta-galactoside alpha-2,3-sialyltransferase 2	102	2	0	1	1	0	hsa-miR-1343-3p	-0.22	-0.25	N/A
HHIP	ENST00000296575.3	hedgehog interacting protein	65	3	2	1	0	0	hsa-miR-1343-3p	-0.22	-0.47	N/A
JPH2	ENST00000372980.3	junctophilin 2	76	1	0	0	1	4	hsa-miR-1343-3p	-0.22	-0.25	N/A
SYNGAP1	ENST00000418600.2	synaptic Ras GTPase activating protein 1	15	1	0	1	0	2	hsa-miR-1343-3p	-0.22	-0.22	N/A
PIP5K1C	ENST00000335312.3	phosphatidylinositol-4-phosphate 5-kinase, type I, gamma	13	4	0	4	0	0	hsa-miR-1343-3p	-0.22	-0.22	N/A
AMOTL2	ENST00000249883.5	angiomotin like 2	78	4	0	4	0	1	hsa-miR-1343-3p	-0.22	-0.22	N/A
C6orf223	ENST00000439969.2	chromosome 6 open reading frame 223	17	4	1	3	0	0	hsa-miR-1343-3p	-0.22	-0.26	N/A
XPNPEP2	ENST00000371106.3	X-prolyl aminopeptidase (aminopeptidase P) 2, membrane-bound	5	2	1	1	0	1	hsa-miR-1343-3p	-0.22	-0.49	N/A
ZNF747	ENST00000395094.3	zinc finger protein 747	101	2	0	0	2	1	hsa-miR-1343-3p	-0.22	-0.33	N/A
GRAMD1B	ENST00000529750.1	GRAM domain containing 1B	35	4	0	3	1	6	hsa-miR-1343-3p	-0.22	-0.33	N/A
STX4	ENST00000313843.3	syntaxin 4	53	3	0	2	1	1	hsa-miR-1343-3p	-0.22	-0.23	N/A
NOD2	ENST00000300589.2	nucleotide-binding oligomerization domain containing 2	8	1	0	1	0	1	hsa-miR-1343-3p	-0.21	-0.21	N/A
FAM218A	ENST00000513876.2	family with sequence similarity 218, member A	16	1	0	1	0	1	hsa-miR-1343-3p	-0.21	-0.21	N/A
VASN	ENST00000304735.3	vasorin	192	2	1	0	1	1	hsa-miR-1343-3p	-0.21	-0.48	N/A
P2RX7	ENST00000328963.5	purinergic receptor P2X, ligand-gated ion channel, 7	5	1	1	0	0	0	hsa-miR-1343-3p	-0.21	-0.21	N/A
C1orf109	ENST00000358011.4	chromosome 1 open reading frame 109	6	1	0	0	1	0	hsa-miR-1343-3p	-0.21	-0.21	N/A
PRB3	ENST00000279573.7	proline-rich protein BstNI subfamily 3	5	1	0	0	1	1	hsa-miR-1343-3p	-0.21	-0.21	N/A
COL22A1	ENST00000303045.6	collagen, type XXII, alpha 1	5	1	0	1	0	0	hsa-miR-1343-3p	-0.21	-0.21	N/A
NLRP1	ENST00000262467.5	NLR family, pyrin domain containing 1	547	2	0	1	1	1	hsa-miR-1343-3p	-0.21	-0.22	N/A
DCAF8	ENST00000556710.1	DDB1- and CUL4-associated factor 8	1924	2	0	1	1	0	hsa-miR-1343-3p	-0.21	-0.25	N/A
ZSCAN2	ENST00000541040.1	zinc finger and SCAN domain containing 2	125	7	0	4	3	3	hsa-miR-1343-3p	-0.21	-0.73	N/A
KIAA1045	ENST00000242315.3	KIAA1045	42	4	0	3	1	0	hsa-miR-1343-3p	-0.21	-0.47	N/A
WDR93	ENST00000268130.7	WD repeat domain 93	7	1	0	1	0	0	hsa-miR-1343-3p	-0.21	-0.21	N/A
AC009892.10	ENST00000456337.1	Uncharacterized protein	5	1	0	1	0	0	hsa-miR-1343-3p	-0.21	-0.21	N/A
NTNG1	ENST00000370067.1	netrin G1	5	2	1	0	1	0	hsa-miR-1343-3p	-0.21	-0.21	N/A
ANKRD53	ENST00000272421.6	ankyrin repeat domain 53	14	1	1	0	0	1	hsa-miR-1343-3p	-0.21	-0.21	N/A
TMEM167B	ENST00000338272.8	transmembrane protein 167B	42	1	0	1	0	0	hsa-miR-1343-3p	-0.21	-0.21	N/A
PABPC1L	ENST00000537323.1	poly(A) binding protein, cytoplasmic 1-like	137	1	0	1	0	1	hsa-miR-1343-3p	-0.21	-0.21	N/A
FAM131C	ENST00000375662.4	family with sequence similarity 131, member C	5	2	0	2	0	0	hsa-miR-1343-3p	-0.21	-0.21	N/A
TEN1	ENST00000397640.1	TEN1 CST complex subunit	413	1	0	1	0	0	hsa-miR-1343-3p	-0.21	-0.21	N/A
PLA2G5	ENST00000375108.3	phospholipase A2, group V	5	1	0	1	0	0	hsa-miR-1343-3p	-0.21	-0.21	N/A
HS3ST2	ENST00000261374.3	heparan sulfate (glucosamine) 3-O-sulfotransferase 2	5	2	0	1	1	0	hsa-miR-1343-3p	-0.21	-0.21	N/A
ZMYND19	ENST00000298585.2	zinc finger, MYND-type containing 19	1574	1	0	1	0	1	hsa-miR-1343-3p	-0.21	-0.21	N/A
CAGE1	ENST00000379918.4	cancer antigen 1	5	1	0	0	1	0	hsa-miR-1343-3p	-0.21	-0.21	N/A
KCTD20	ENST00000373731.2	potassium channel tetramerization domain containing 20	88	2	1	1	0	1	hsa-miR-1343-3p	-0.21	-0.42	N/A
PPP1R12B	ENST00000608999.1	protein phosphatase 1, regulatory subunit 12B	18	3	1	1	1	4	hsa-miR-1343-3p	-0.21	-0.34	N/A
HNF4A	ENST00000316099.4	hepatocyte nuclear factor 4, alpha	915	3	0	3	0	2	hsa-miR-1343-3p	-0.21	-0.35	N/A
METTL23	ENST00000588783.1	methyltransferase like 23	33	1	0	0	1	0	hsa-miR-1343-3p	-0.21	-0.21	N/A
FAM110C	ENST00000327669.4	family with sequence similarity 110, member C	29	2	0	1	1	0	hsa-miR-1343-3p	-0.21	-0.21	N/A
FAM127A	ENST00000257013.7	family with sequence similarity 127, member A	4717	1	0	0	1	1	hsa-miR-1343-3p	-0.21	-0.24	N/A
IRF4	ENST00000380956.4	interferon regulatory factor 4	10	2	0	1	1	1	hsa-miR-1343-3p	-0.21	-0.21	N/A
RNF4	ENST00000511859.1	ring finger protein 4	33	1	0	1	0	0	hsa-miR-1343-3p	-0.21	-0.21	N/A
NUDT10	ENST00000376006.3	nudix (nucleoside diphosphate linked moiety X)-type motif 10	9	2	0	1	1	0	hsa-miR-1343-3p	-0.21	-0.21	N/A
STRN4	ENST00000263280.6	striatin, calmodulin binding protein 4	1039	1	1	0	0	0	hsa-miR-1343-3p	-0.21	-0.21	N/A
ANKRD49	ENST00000544253.1	ankyrin repeat domain 49	32	1	0	1	0	2	hsa-miR-1343-3p	-0.21	-0.21	N/A
SV2B	ENST00000394232.1	synaptic vesicle glycoprotein 2B	7	2	1	0	1	1	hsa-miR-1343-3p	-0.21	-0.23	N/A
CES3	ENST00000543856.1	carboxylesterase 3	10	1	1	0	0	1	hsa-miR-1343-3p	-0.21	-0.22	N/A
C2orf68	ENST00000306336.5	chromosome 2 open reading frame 68	565	2	1	1	0	1	hsa-miR-1343-3p	-0.21	-0.74	N/A
RHOC	ENST00000339083.7	ras homolog family member C	10314	1	0	1	0	0	hsa-miR-1343-3p	-0.21	-0.21	N/A
CRTC1	ENST00000338797.6	CREB regulated transcription coactivator 1	322	1	0	1	0	3	hsa-miR-1343-3p	-0.21	-0.22	N/A
VDR	ENST00000395324.2	vitamin D (1,25- dihydroxyvitamin D3) receptor	416	3	0	2	1	2	hsa-miR-1343-3p	-0.21	-0.21	N/A
CALCB	ENST00000523376.1	calcitonin-related polypeptide beta	39	1	0	0	1	0	hsa-miR-1343-3p	-0.21	-0.21	N/A
PTCD2	ENST00000380639.5	pentatricopeptide repeat domain 2	377	1	0	1	0	0	hsa-miR-1343-3p	-0.21	-0.21	N/A
RAB40AL	ENST00000218249.5	RAB40A, member RAS oncogene family-like	5	1	0	0	1	0	hsa-miR-1343-3p	-0.21	-0.21	N/A
F2RL1	ENST00000296677.4	coagulation factor II (thrombin) receptor-like 1	184	1	1	0	0	0	hsa-miR-1343-3p	-0.21	-0.21	N/A
FANCD2	ENST00000383806.1	Fanconi anemia, complementation group D2	943	1	0	1	0	1	hsa-miR-1343-3p	-0.21	-0.21	N/A
SSBP3-AS1	ENST00000361350.4	SSBP3 antisense RNA 1	5	1	0	1	0	0	hsa-miR-1343-3p	-0.21	-0.21	N/A
RAB11B	ENST00000328024.6	RAB11B, member RAS oncogene family	920	2	1	1	0	0	hsa-miR-1343-3p	-0.21	-0.4	N/A
FXYD6	ENST00000540359.1	FXYD domain containing ion transport regulator 6	42	1	0	1	0	0	hsa-miR-1343-3p	-0.21	-0.21	N/A
DESI2	ENST00000302550.11	desumoylating isopeptidase 2	147	1	0	0	1	1	hsa-miR-1343-3p	-0.21	-0.24	N/A
SETD7	ENST00000274031.3	SET domain containing (lysine methyltransferase) 7	76	1	0	0	1	2	hsa-miR-1343-3p	-0.21	-0.22	N/A
TMED4	ENST00000457408.2	transmembrane emp24 protein transport domain containing 4	3117	2	0	2	0	0	hsa-miR-1343-3p	-0.21	-0.28	N/A
TK2	ENST00000299697.7	thymidine kinase 2, mitochondrial	439	2	0	1	1	2	hsa-miR-1343-3p	-0.21	-0.34	N/A
S1PR3	ENST00000358157.2	sphingosine-1-phosphate receptor 3	70	3	0	2	1	0	hsa-miR-1343-3p	-0.21	-0.23	N/A
NFAM1	ENST00000329021.5	NFAT activating protein with ITAM motif 1	7	4	0	4	0	3	hsa-miR-1343-3p	-0.21	-0.42	N/A
TRMT61A	ENST00000389749.4	tRNA methyltransferase 61 homolog A (S. cerevisiae)	296	1	1	0	0	4	hsa-miR-1343-3p	-0.21	-0.31	N/A
LY6H	ENST00000430474.2	lymphocyte antigen 6 complex, locus H	5	1	0	0	1	0	hsa-miR-1343-3p	-0.21	-0.21	N/A
GGT1	ENST00000400383.1	gamma-glutamyltransferase 1	5	1	0	0	1	1	hsa-miR-1343-3p	-0.21	-0.21	N/A
XYLB	ENST00000207870.3	xylulokinase homolog (H. influenzae)	119	1	0	1	0	1	hsa-miR-1343-3p	-0.21	-0.21	N/A
SLC30A8	ENST00000427715.2	solute carrier family 30 (zinc transporter), member 8	5	2	0	0	2	1	hsa-miR-1343-3p	-0.21	-0.21	N/A
LRFN5	ENST00000554171.1	leucine rich repeat and fibronectin type III domain containing 5	5	1	0	0	1	0	hsa-miR-1343-3p	-0.21	-0.21	N/A
HSFY1	ENST00000382856.2	heat shock transcription factor, Y-linked 1	5	1	0	1	0	0	hsa-miR-1343-3p	-0.21	-0.21	N/A
USP22	ENST00000261497.4	ubiquitin specific peptidase 22	2152	2	1	1	0	0	hsa-miR-1343-3p	-0.21	-0.21	N/A
PLXDC2	ENST00000377252.4	plexin domain containing 2	506	3	1	1	1	1	hsa-miR-1343-3p	-0.21	-0.29	N/A
TCF20	ENST00000359486.3	transcription factor 20 (AR1)	33	2	0	1	1	0	hsa-miR-1343-3p	-0.21	-0.24	N/A
RER1	ENST00000605895.1	RER1 retention in endoplasmic reticulum 1 homolog (S. cerevisiae)	2954	3	1	2	0	0	hsa-miR-1343-3p	-0.21	-0.41	N/A
INPP5E	ENST00000371712.3	inositol polyphosphate-5-phosphatase, 72 kDa	105	1	1	0	0	1	hsa-miR-1343-3p	-0.21	-0.21	N/A
SOGA3	ENST00000556132.1	SOGA family member 3	95	2	0	0	2	1	hsa-miR-1343-3p	-0.21	-0.27	N/A
C5AR1	ENST00000355085.3	complement component 5a receptor 1	5	2	0	1	1	1	hsa-miR-1343-3p	-0.21	-0.21	N/A
ZDHHC11	ENST00000424784.2	zinc finger, DHHC-type containing 11	5	2	0	0	2	1	hsa-miR-1343-3p	-0.21	-0.21	N/A
TMEM159	ENST00000572258.1	transmembrane protein 159	159	1	0	0	1	0	hsa-miR-1343-3p	-0.21	-0.21	N/A
C17orf100	ENST00000391428.2	chromosome 17 open reading frame 100	39	1	0	1	0	0	hsa-miR-1343-3p	-0.21	-0.21	N/A
STAC2	ENST00000333461.5	SH3 and cysteine rich domain 2	123	3	1	1	1	0	hsa-miR-1343-3p	-0.21	-0.21	N/A
RAB11FIP4	ENST00000325874.8	RAB11 family interacting protein 4 (class II)	169	5*	1	2	1	4	hsa-miR-1343-3p	-0.21	-0.59	N/A
CBX5	ENST00000209875.4	chromobox homolog 5	360	6	1	3	2	4	hsa-miR-1343-3p	-0.21	-0.62	N/A
THEM4	ENST00000368814.3	thioesterase superfamily member 4	262	2	0	2	0	0	hsa-miR-1343-3p	-0.21	-0.29	N/A
TMEM239	ENST00000361033.1	transmembrane protein 239	5	2	0	2	0	1	hsa-miR-1343-3p	-0.21	-0.21	N/A
PTX4	ENST00000440447.2	pentraxin 4, long	5	1	0	0	1	0	hsa-miR-1343-3p	-0.21	-0.21	N/A
TSFM	ENST00000540550.1	Ts translation elongation factor, mitochondrial	1340	1	0	1	0	0	hsa-miR-1343-3p	-0.21	-0.21	N/A
LRIG2	ENST00000361127.5	leucine-rich repeats and immunoglobulin-like domains 2	348	2	0	0	2	0	hsa-miR-1343-3p	-0.21	-0.23	N/A
MYL9	ENST00000279022.2	myosin, light chain 9, regulatory	1779	2	0	2	0	2	hsa-miR-1343-3p	-0.21	-0.26	N/A
SMCHD1	ENST00000320876.6	structural maintenance of chromosomes flexible hinge domain containing 1	270	1	1	0	0	0	hsa-miR-1343-3p	-0.21	-0.23	N/A
HSFY2	ENST00000382852.1	heat shock transcription factor, Y linked 2	5	1	0	1	0	0	hsa-miR-1343-3p	-0.21	-0.21	N/A
CHRM1	ENST00000306960.3	cholinergic receptor, muscarinic 1	5	2	0	1	1	3	hsa-miR-1343-3p	-0.21	-0.21	N/A
C14orf132	ENST00000555004.1	chromosome 14 open reading frame 132	217	2	0	1	1	0	hsa-miR-1343-3p	-0.21	-0.28	N/A
AIFM3	ENST00000399167.2	apoptosis-inducing factor, mitochondrion-associated, 3	16	1	0	1	0	0	hsa-miR-1343-3p	-0.21	-0.21	N/A
GALE	ENST00000374497.3	UDP-galactose-4-epimerase	27	1	0	0	1	1	hsa-miR-1343-3p	-0.21	-0.21	N/A
KCND3	ENST00000369697.1	potassium voltage-gated channel, Shal-related subfamily, member 3	23	2	0	1	1	3	hsa-miR-1343-3p	-0.21	-0.21	N/A
CDIP1	ENST00000564828.1	cell death-inducing p53 target 1	1857	1	0	1	0	0	hsa-miR-1343-3p	-0.21	-0.21	N/A
KRTAP5-3	ENST00000399685.1	keratin associated protein 5-3	5	1	0	0	1	0	hsa-miR-1343-3p	-0.21	-0.21	N/A
USP30	ENST00000257548.5	ubiquitin specific peptidase 30	76	1	0	0	1	0	hsa-miR-1343-3p	-0.21	-0.21	N/A
ABCD1	ENST00000370129.4	ATP-binding cassette, sub-family D (ALD), member 1	26	1	0	1	0	0	hsa-miR-1343-3p	-0.21	-0.21	N/A
RAB15	ENST00000436278.2	RAB15, member RAS oncogene family	23	2	0	0	2	0	hsa-miR-1343-3p	-0.21	-0.24	N/A
FOXB1	ENST00000396057.4	forkhead box B1	31	2	0	1	1	0	hsa-miR-1343-3p	-0.21	-0.22	N/A
AFAP1	ENST00000360265.4	actin filament associated protein 1	1966	4	3	1	0	2	hsa-miR-1343-3p	-0.21	-0.25	N/A
C10orf107	ENST00000330194.2	chromosome 10 open reading frame 107	6	1	0	1	0	0	hsa-miR-1343-3p	-0.21	-0.24	N/A
GRWD1	ENST00000253237.5	glutamate-rich WD repeat containing 1	2673	2	0	1	1	3	hsa-miR-1343-3p	-0.21	-0.36	N/A
N4BP2L1	ENST00000380139.4	NEDD4 binding protein 2-like 1	92	1	0	1	0	1	hsa-miR-1343-3p	-0.21	-0.22	N/A
PPAPDC2	ENST00000381883.2	phosphatidic acid phosphatase type 2 domain containing 2	263	1	0	0	1	1	hsa-miR-1343-3p	-0.21	-0.21	N/A
TARBP2	ENST00000266987.2	TAR (HIV-1) RNA binding protein 2	1553	1	0	1	0	0	hsa-miR-1343-3p	-0.21	-0.21	N/A
SYK	ENST00000375754.4	spleen tyrosine kinase	25	3	1	2	0	0	hsa-miR-1343-3p	-0.21	-0.21	N/A
CADM3	ENST00000368125.4	cell adhesion molecule 3	5	2	0	1	1	1	hsa-miR-1343-3p	-0.21	-0.21	N/A
NUP153	ENST00000262077.2	nucleoporin 153kDa	231	1	1	0	0	0	hsa-miR-1343-3p	-0.21	-0.21	N/A
PPP1R3E	ENST00000452015.4	protein phosphatase 1, regulatory subunit 3E	77	3	0	3	0	1	hsa-miR-1343-3p	-0.21	-0.29	N/A
ZBTB5	ENST00000307750.4	zinc finger and BTB domain containing 5	281	1	1	0	0	1	hsa-miR-1343-3p	-0.21	-0.24	N/A
RPS27	ENST00000368567.4	ribosomal protein S27	144	1	0	0	1	0	hsa-miR-1343-3p	-0.21	-0.22	N/A
THAP10	ENST00000249861.4	THAP domain containing 10	22	1	0	0	1	1	hsa-miR-1343-3p	-0.21	-0.21	N/A
PLCD4	ENST00000450993.2	phospholipase C, delta 4	11	1	0	1	0	0	hsa-miR-1343-3p	-0.21	-0.21	N/A
HOXA10	ENST00000283921.4	homeobox A10	1910	1	1	0	0	0	hsa-miR-1343-3p	-0.21	-0.21	N/A
TUBD1	ENST00000346141.6	tubulin, delta 1	157	2	0	1	1	2	hsa-miR-1343-3p	-0.21	-0.31	N/A
MYRF	ENST00000278836.5	myelin regulatory factor	131	3	0	1	2	1	hsa-miR-1343-3p	-0.21	-0.21	N/A
PLEKHF1	ENST00000436066.3	pleckstrin homology domain containing, family F (with FYVE domain) member 1	50	2	0	2	0	0	hsa-miR-1343-3p	-0.21	-0.21	N/A
CADPS	ENST00000490353.2	Ca++-dependent secretion activator	5	1	0	1	0	0	hsa-miR-1343-3p	-0.21	-0.21	N/A
FHDC1	ENST00000260008.3	FH2 domain containing 1	53	2	1	1	0	1	hsa-miR-1343-3p	-0.21	-0.21	N/A
CYP4A22	ENST00000371891.3	cytochrome P450, family 4, subfamily A, polypeptide 22	5	1	0	1	0	1	hsa-miR-1343-3p	-0.21	-0.21	N/A
MYBPHL	ENST00000357155.1	myosin binding protein H-like	5	1	0	0	1	0	hsa-miR-1343-3p	-0.21	-0.21	N/A
SYNJ2BP	ENST00000256366.4	synaptojanin 2 binding protein	329	3	1	2	0	2	hsa-miR-1343-3p	-0.21	-0.56	N/A
COL13A1	ENST00000398974.3	collagen, type XIII, alpha 1	628	1	0	1	0	1	hsa-miR-1343-3p	-0.21	-0.35	N/A
NDOR1	ENST00000427047.2	NADPH dependent diflavin oxidoreductase 1	1044	4	1	3	0	1	hsa-miR-1343-3p	-0.21	-0.21	N/A
SEC14L4	ENST00000381982.3	SEC14-like 4 (S. cerevisiae)	5	2	0	2	0	0	hsa-miR-1343-3p	-0.21	-0.28	N/A
LAMB4	ENST00000205386.4	laminin, beta 4	5	1	0	0	1	0	hsa-miR-1343-3p	-0.2	-0.2	N/A
AL355390.1	ENST00000325811.1	Uncharacterized protein	5	3	0	1	2	0	hsa-miR-1343-3p	-0.2	-0.2	N/A
C9orf37	ENST00000371417.3	chromosome 9 open reading frame 37	12	1	0	1	0	0	hsa-miR-1343-3p	-0.2	-0.2	N/A
TTF1	ENST00000334270.2	transcription termination factor, RNA polymerase I	281	1	0	1	0	0	hsa-miR-1343-3p	-0.2	-0.2	N/A
CBX6	ENST00000407418.3	chromobox homolog 6	215	2	0	1	1	4	hsa-miR-1343-3p	-0.2	-0.36	N/A
SLC26A6	ENST00000420764.2	solute carrier family 26 (anion exchanger), member 6	529	1	0	1	0	0	hsa-miR-1343-3p	-0.2	-0.2	N/A
THAP11	ENST00000303596.1	THAP domain containing 11	1536	1	0	1	0	0	hsa-miR-1343-3p	-0.2	-0.2	N/A
FGF11	ENST00000293829.4	fibroblast growth factor 11	10	1	0	1	0	0	hsa-miR-1343-3p	-0.2	-0.2	N/A
GNPTAB	ENST00000299314.7	N-acetylglucosamine-1-phosphate transferase, alpha and beta subunits	82	1	0	0	1	0	hsa-miR-1343-3p	-0.2	-0.2	N/A
MBD1	ENST00000591416.1	methyl-CpG binding domain protein 1	266	2	2	0	0	1	hsa-miR-1343-3p	-0.2	-0.22	N/A
RASSF4	ENST00000374417.2	Ras association (RalGDS/AF-6) domain family member 4	515	3	0	1	2	2	hsa-miR-1343-3p	-0.2	-0.42	N/A
YKT6	ENST00000223369.2	YKT6 v-SNARE homolog (S. cerevisiae)	2409	2	1	1	0	1	hsa-miR-1343-3p	-0.2	-0.21	N/A
TSN	ENST00000536142.1	translin	886	2	0	0	2	1	hsa-miR-1343-3p	-0.2	-0.28	N/A
SFT2D1	ENST00000361731.3	SFT2 domain containing 1	433	1	0	0	1	0	hsa-miR-1343-3p	-0.2	-0.2	N/A
FAM177B	ENST00000445590.2	family with sequence similarity 177, member B	5	1	0	0	1	0	hsa-miR-1343-3p	-0.2	-0.2	N/A
SAMD12	ENST00000409003.4	sterile alpha motif domain containing 12	57	2	0	1	1	2	hsa-miR-1343-3p	-0.2	-0.2	N/A
FAT2	ENST00000261800.5	FAT atypical cadherin 2	5	2	0	1	1	2	hsa-miR-1343-3p	-0.2	-0.2	N/A
PCDH12	ENST00000231484.3	protocadherin 12	5	2	0	1	1	1	hsa-miR-1343-3p	-0.2	-0.2	N/A
MKNK2	ENST00000591601.1	MAP kinase interacting serine/threonine kinase 2	215	1	1	0	0	1	hsa-miR-1343-3p	-0.2	-0.2	N/A
MTPAP	ENST00000263063.4	mitochondrial poly(A) polymerase	137	1	0	1	0	1	hsa-miR-1343-3p	-0.2	-0.26	N/A
UFM1	ENST00000239878.4	ubiquitin-fold modifier 1	1502	1	0	0	1	1	hsa-miR-1343-3p	-0.2	-0.2	N/A
SLC52A2	ENST00000526752.1	solute carrier family 52 (riboflavin transporter), member 2	483	1	0	1	0	0	hsa-miR-1343-3p	-0.2	-0.2	N/A
CLDN4	ENST00000435050.1	claudin 4	64	2	0	2	0	1	hsa-miR-1343-3p	-0.2	-0.2	N/A
ATXN7L1	ENST00000419735.3	ataxin 7-like 1	67	2	1	0	1	1	hsa-miR-1343-3p	-0.2	-0.2	N/A
CA13	ENST00000321764.3	carbonic anhydrase XIII	42	1	0	1	0	0	hsa-miR-1343-3p	-0.2	-0.2	N/A
F11	ENST00000264692.4	coagulation factor XI	5	1	0	1	0	0	hsa-miR-1343-3p	-0.2	-0.2	N/A
LRIT2	ENST00000372113.4	leucine-rich repeat, immunoglobulin-like and transmembrane domains 2	5	1	0	1	0	0	hsa-miR-1343-3p	-0.2	-0.2	N/A
IKZF1	ENST00000331340.3	IKAROS family zinc finger 1 (Ikaros)	11	2	1	1	0	0	hsa-miR-1343-3p	-0.2	-0.23	N/A
SRRM4	ENST00000267260.4	serine/arginine repetitive matrix 4	22	5	2	1	2	3	hsa-miR-1343-3p	-0.2	-0.2	N/A
CHST10	ENST00000264249.3	carbohydrate sulfotransferase 10	33	2	1	1	0	1	hsa-miR-1343-3p	-0.2	-0.2	N/A
CYP4A11	ENST00000310638.4	cytochrome P450, family 4, subfamily A, polypeptide 11	5	1	0	1	0	1	hsa-miR-1343-3p	-0.2	-0.2	N/A
FAM43A	ENST00000329759.4	family with sequence similarity 43, member A	287	1	1	0	0	1	hsa-miR-1343-3p	-0.2	-0.2	N/A
TSNARE1	ENST00000519651.1	t-SNARE domain containing 1	11	4	0	3	1	4	hsa-miR-1343-3p	-0.2	-0.32	N/A
LDB1	ENST00000361198.5	LIM domain binding 1	61	1	1	0	0	1	hsa-miR-1343-3p	-0.2	-0.26	N/A
PIP4K2A	ENST00000376573.4	phosphatidylinositol-5-phosphate 4-kinase, type II, alpha	632	2	0	0	2	0	hsa-miR-1343-3p	-0.2	-0.2	N/A
CLCN6	ENST00000312413.6	chloride channel, voltage-sensitive 6	227	1	1	0	0	1	hsa-miR-1343-3p	-0.2	-0.2	N/A
SFMBT2	ENST00000361972.4	Scm-like with four mbt domains 2	107	2	0	2	0	3	hsa-miR-1343-3p	-0.2	-0.2	N/A
BCL3	ENST00000164227.5	B-cell CLL/lymphoma 3	2099	1	0	1	0	1	hsa-miR-1343-3p	-0.2	-0.2	N/A
TBCK	ENST00000273980.5	TBC1 domain containing kinase	20	3	0	3	0	0	hsa-miR-1343-3p	-0.2	-0.23	N/A
SLC16A2	ENST00000587091.1	solute carrier family 16, member 2 (thyroid hormone transporter)	22	4	0	3	1	1	hsa-miR-1343-3p	-0.2	-0.2	N/A
FLJ00388	ENST00000594280.1		185	1	0	1	0	0	hsa-miR-1343-3p	-0.2	-0.2	N/A
EDIL3	ENST00000296591.5	EGF-like repeats and discoidin I-like domains 3	2825	1	1	0	0	1	hsa-miR-1343-3p	-0.2	-0.2	N/A
RGS16	ENST00000367558.5	regulator of G-protein signaling 16	7	3	0	3	0	2	hsa-miR-1343-3p	-0.2	-0.26	N/A
PHKG1	ENST00000452681.2	phosphorylase kinase, gamma 1 (muscle)	5	3	1	0	2	1	hsa-miR-1343-3p	-0.2	-0.57	N/A
FSTL4	ENST00000265342.7	follistatin-like 4	60	3	0	2	1	5	hsa-miR-1343-3p	-0.2	-0.28	N/A
SOX18	ENST00000340356.7	SRY (sex determining region Y)-box 18	71	2	0	1	1	0	hsa-miR-1343-3p	-0.2	-0.2	N/A
REM2	ENST00000267396.4	RAS (RAD and GEM)-like GTP binding 2	140	1	0	1	0	0	hsa-miR-1343-3p	-0.2	-0.2	N/A
TBC1D10C	ENST00000526387.1	TBC1 domain family, member 10C	5	1	0	0	1	0	hsa-miR-1343-3p	-0.2	-0.2	N/A
PDE1B	ENST00000243052.3	phosphodiesterase 1B, calmodulin-dependent	6	1	1	0	0	0	hsa-miR-1343-3p	-0.2	-0.2	N/A
WBSCR16	ENST00000503250.2	Williams-Beuren syndrome chromosome region 16	5	2	0	2	0	1	hsa-miR-1343-3p	-0.2	-0.2	N/A
FBXO46	ENST00000317683.3	F-box protein 46	197	1	1	0	0	1	hsa-miR-1343-3p	-0.2	-0.2	N/A
ZFYVE20	ENST00000253699.3	zinc finger, FYVE domain containing 20	57	2	0	2	0	1	hsa-miR-1343-3p	-0.2	-0.29	N/A
PIP4K2B	ENST00000269554.3	phosphatidylinositol-5-phosphate 4-kinase, type II, beta	148	4	1	1	2	3	hsa-miR-1343-3p	-0.2	-0.36	N/A
C12orf4	ENST00000261250.3	chromosome 12 open reading frame 4	37	2	0	0	2	1	hsa-miR-1343-3p	-0.2	-0.23	N/A
FAM81A	ENST00000288228.5	family with sequence similarity 81, member A	53	1	1	0	0	0	hsa-miR-1343-3p	-0.2	-0.31	N/A
HAND2	ENST00000359562.4	heart and neural crest derivatives expressed 2	30	1	0	1	0	0	hsa-miR-1343-3p	-0.2	-0.2	N/A
IL15RA	ENST00000379977.3	interleukin 15 receptor, alpha	36	1	0	1	0	1	hsa-miR-1343-3p	-0.2	-0.2	N/A
MAGEB4	ENST00000378982.2	melanoma antigen family B, 4	5	1	0	0	1	0	hsa-miR-1343-3p	-0.2	-0.2	N/A
IQGAP1	ENST00000268182.5	IQ motif containing GTPase activating protein 1	5523	1	0	0	1	0	hsa-miR-1343-3p	-0.2	-0.2	N/A
LIMD1	ENST00000273317.4	LIM domains containing 1	1092	4	1	1	2	2	hsa-miR-1343-3p	-0.2	-0.41	N/A
NFATC2IP	ENST00000320805.4	nuclear factor of activated T-cells, cytoplasmic, calcineurin-dependent 2 interacting protein	754	5	0	5	0	1	hsa-miR-1343-3p	-0.2	-0.25	N/A
CAPNS1	ENST00000587718.1	calpain, small subunit 1	2973	1	0	1	0	0	hsa-miR-1343-3p	-0.2	-0.2	N/A
FAM192A	ENST00000309137.8	family with sequence similarity 192, member A	502	1	0	1	0	1	hsa-miR-1343-3p	-0.2	-0.22	N/A
NSL1	ENST00000422588.2	NSL1, MIS12 kinetochore complex component	180	5	0	3	2	2	hsa-miR-1343-3p	-0.2	-0.32	N/A
HSH2D	ENST00000588246.1	hematopoietic SH2 domain containing	5	1	0	1	0	1	hsa-miR-1343-3p	-0.2	-0.2	N/A
C10orf25	ENST00000298298.1	chromosome 10 open reading frame 25	29	1	0	0	1	2	hsa-miR-1343-3p	-0.2	-0.25	N/A
COL4A6	ENST00000334504.7	collagen, type IV, alpha 6	37	1	0	0	1	0	hsa-miR-1343-3p	-0.2	-0.2	N/A
KCTD7	ENST00000275532.3	potassium channel tetramerization domain containing 7	693	3	0	1	2	1	hsa-miR-1343-3p	-0.2	-0.2	N/A
USP50	ENST00000532404.1	ubiquitin specific peptidase 50	5	1	0	0	1	0	hsa-miR-1343-3p	-0.2	-0.2	N/A
AL357673.1	ENST00000536061.1	CDNA: FLJ21031 fis, clone CAE07336; HCG1780521; Uncharacterized protein	5	1	0	1	0	0	hsa-miR-1343-3p	-0.2	-0.2	N/A
TMTC3	ENST00000266712.6	transmembrane and tetratricopeptide repeat containing 3	406	1	0	1	0	0	hsa-miR-1343-3p	-0.2	-0.2	N/A
TRIM58	ENST00000366481.3	tripartite motif containing 58	68	2	0	2	0	0	hsa-miR-1343-3p	-0.2	-0.21	N/A
MDM4	ENST00000391947.2	Mdm4 p53 binding protein homolog (mouse)	443	1	0	0	1	1	hsa-miR-1343-3p	-0.2	-0.21	N/A
CABP4	ENST00000438189.2	calcium binding protein 4	5	5	0	5	0	2	hsa-miR-1343-3p	-0.2	-0.41	N/A
RBFOX3	ENST00000583458.1	RNA binding protein, fox-1 homolog (C. elegans) 3	5	2	0	2	0	3	hsa-miR-1343-3p	-0.2	-0.2	N/A
LRRC15	ENST00000347624.3	leucine rich repeat containing 15	12	2	1	1	0	1	hsa-miR-1343-3p	-0.2	-0.2	N/A
KIAA1211L	ENST00000397899.2	KIAA1211-like	7	1	0	0	1	0	hsa-miR-1343-3p	-0.2	-0.2	N/A
NNAT	ENST00000062104.2	neuronatin	5	1	0	1	0	0	hsa-miR-1343-3p	-0.2	-0.2	N/A
TVP23A	ENST00000299866.8	trans-golgi network vesicle protein 23 homolog A (S. cerevisiae)	5	2	0	2	0	0	hsa-miR-1343-3p	-0.2	-0.2	N/A
PLA2G2E	ENST00000375116.3	phospholipase A2, group IIE	5	1	0	1	0	0	hsa-miR-1343-3p	-0.2	-0.2	N/A
MALL	ENST00000272462.2	mal, T-cell differentiation protein-like	5	1	1	0	0	2	hsa-miR-1343-3p	-0.2	-0.2	N/A
ABLIM3	ENST00000326685.7	actin binding LIM protein family, member 3	9	1	1	0	0	0	hsa-miR-1343-3p	-0.2	-0.37	N/A
STK36	ENST00000295709.3	serine/threonine kinase 36	218	2	0	2	0	0	hsa-miR-1343-3p	-0.2	-0.23	N/A
STAU1	ENST00000371828.3	staufen double-stranded RNA binding protein 1	826	1	0	1	0	0	hsa-miR-1343-3p	-0.2	-0.2	N/A
C8orf86	ENST00000358138.1	chromosome 8 open reading frame 86	5	1	0	1	0	0	hsa-miR-1343-3p	-0.2	-0.2	N/A
BTN2A1	ENST00000429381.1	butyrophilin, subfamily 2, member A1	839	1	0	1	0	1	hsa-miR-1343-3p	-0.2	-0.2	N/A
REL	ENST00000295025.8	v-rel avian reticuloendotheliosis viral oncogene homolog	116	6	1	3	2	0	hsa-miR-1343-3p	-0.2	-0.2	N/A
C17orf104	ENST00000409464.1	chromosome 17 open reading frame 104	5	2	0	2	0	0	hsa-miR-1343-3p	-0.2	-0.2	N/A
ESPNL	ENST00000343063.3	espin-like	26	1	1	0	0	1	hsa-miR-1343-3p	-0.2	-0.2	N/A
ZNF488	ENST00000494156.1	zinc finger protein 488	61	1	0	1	0	1	hsa-miR-1343-3p	-0.2	-0.2	N/A
C9orf91	ENST00000374049.4	chromosome 9 open reading frame 91	151	1	0	1	0	0	hsa-miR-1343-3p	-0.2	-0.2	N/A
POU6F1	ENST00000389243.4	POU class 6 homeobox 1	135	3	2	0	1	0	hsa-miR-1343-3p	-0.2	-0.59	N/A
MMP15	ENST00000219271.3	matrix metallopeptidase 15 (membrane-inserted)	605	2	0	2	0	0	hsa-miR-1343-3p	-0.2	-0.35	N/A
GPATCH4	ENST00000368232.4	G patch domain containing 4	715	1	0	1	0	0	hsa-miR-1343-3p	-0.2	-0.2	N/A
VPS33B	ENST00000333371.3	vacuolar protein sorting 33 homolog B (yeast)	7	1	0	1	0	0	hsa-miR-1343-3p	-0.2	-0.2	N/A
CTD-2117L12.1	ENST00000504333.1	Uncharacterized protein	5	1	0	0	1	1	hsa-miR-1343-3p	-0.2	-0.2	N/A
ADORA1	ENST00000367236.4	adenosine A1 receptor	5	2	0	2	0	1	hsa-miR-1343-3p	-0.2	-0.2	N/A
CNPY2	ENST00000273308.4	canopy FGF signaling regulator 2	577	1	0	1	0	0	hsa-miR-1343-3p	-0.2	-0.2	N/A
APBA2	ENST00000558402.1	amyloid beta (A4) precursor protein-binding, family A, member 2	388	1	0	1	0	1	hsa-miR-1343-3p	-0.2	-0.2	N/A
C1ORF220	ENST00000367636.4		5	1	0	1	0	0	hsa-miR-1343-3p	-0.2	-0.2	N/A
CLDN14	ENST00000399139.1	claudin 14	121	1	0	0	1	0	hsa-miR-1343-3p	-0.19	-0.2	N/A
FASTK	ENST00000540185.1	Fas-activated serine/threonine kinase	645	2	0	2	0	2	hsa-miR-1343-3p	-0.19	-0.19	N/A
RFPL3S	ENST00000382084.4	RFPL3 antisense	5	1	0	1	0	0	hsa-miR-1343-3p	-0.19	-0.19	N/A
PPP1R1C	ENST00000409137.3	protein phosphatase 1, regulatory (inhibitor) subunit 1C	5	1	0	1	0	0	hsa-miR-1343-3p	-0.19	-0.19	N/A
RAB28	ENST00000338176.4	RAB28, member RAS oncogene family	302	1	0	0	1	1	hsa-miR-1343-3p	-0.19	-0.19	N/A
TRIM39	ENST00000396551.3	tripartite motif containing 39	840	1	0	1	0	0	hsa-miR-1343-3p	-0.19	-0.19	N/A
AC090616.2	ENST00000398832.2	Uncharacterized protein	24	1	0	1	0	0	hsa-miR-1343-3p	-0.19	-0.19	N/A
MYBPC2	ENST00000357701.5	myosin binding protein C, fast type	25	1	0	1	0	0	hsa-miR-1343-3p	-0.19	-0.19	N/A
OPA3	ENST00000263275.4	optic atrophy 3 (autosomal recessive, with chorea and spastic paraplegia)	137	4	0	4	0	3	hsa-miR-1343-3p	-0.19	-0.42	N/A
DCP2	ENST00000389063.2	decapping mRNA 2	155	3	1	1	1	0	hsa-miR-1343-3p	-0.19	-0.34	N/A
COL26A1	ENST00000313669.7	collagen, type XXVI, alpha 1	223	1	0	1	0	0	hsa-miR-1343-3p	-0.19	-0.2	N/A
C15orf39	ENST00000567617.1	chromosome 15 open reading frame 39	1023	2	1	1	0	0	hsa-miR-1343-3p	-0.19	-0.29	N/A
CUEDC1	ENST00000577830.1	CUE domain containing 1	1243	3	1	2	0	1	hsa-miR-1343-3p	-0.19	-0.41	N/A
RFC2	ENST00000352131.3	replication factor C (activator 1) 2, 40kDa	411	2	0	2	0	0	hsa-miR-1343-3p	-0.19	-0.33	N/A
PRELID2	ENST00000334744.4	PRELI domain containing 2	63	2	0	0	2	2	hsa-miR-1343-3p	-0.19	-0.26	N/A
RTP1	ENST00000312295.4	receptor (chemosensory) transporter protein 1	5	1	0	1	0	0	hsa-miR-1343-3p	-0.19	-0.19	N/A
PPP1R13B	ENST00000423488.2	protein phosphatase 1, regulatory subunit 13B	105	1	0	0	1	2	hsa-miR-1343-3p	-0.19	-0.19	N/A
WDR27	ENST00000448612.1	WD repeat domain 27	36	1	0	0	1	0	hsa-miR-1343-3p	-0.19	-0.19	N/A
PEX5	ENST00000266563.5	peroxisomal biogenesis factor 5	2114	1	0	1	0	0	hsa-miR-1343-3p	-0.19	-0.19	N/A
GRK7	ENST00000264952.2	G protein-coupled receptor kinase 7	5	1	0	1	0	0	hsa-miR-1343-3p	-0.19	-0.19	N/A
E2F1	ENST00000343380.5	E2F transcription factor 1	479	2	0	1	1	0	hsa-miR-1343-3p	-0.19	-0.2	N/A
ZNF669	ENST00000358785.4	zinc finger protein 669	154	2	0	2	0	0	hsa-miR-1343-3p	-0.19	-0.25	N/A
TTPAL	ENST00000262605.4	tocopherol (alpha) transfer protein-like	265	1	0	1	0	3	hsa-miR-1343-3p	-0.19	-0.23	N/A
RBM20	ENST00000369519.3	RNA binding motif protein 20	7	2	1	0	1	1	hsa-miR-1343-3p	-0.19	-0.19	N/A
CLLU1	ENST00000378485.1	chronic lymphocytic leukemia up-regulated 1	5	1	0	1	0	1	hsa-miR-1343-3p	-0.19	-0.19	N/A
EFHD2	ENST00000375980.4	EF-hand domain family, member D2	1411	1	0	1	0	0	hsa-miR-1343-3p	-0.19	-0.19	N/A
CHTF8	ENST00000448552.2	CTF8, chromosome transmission fidelity factor 8 homolog (S. cerevisiae)	13	2	0	2	0	1	hsa-miR-1343-3p	-0.19	-0.19	N/A
TXNDC12	ENST00000371626.4	thioredoxin domain containing 12 (endoplasmic reticulum)	101	1	0	0	1	0	hsa-miR-1343-3p	-0.19	-0.19	N/A
AC006486.1	ENST00000378108.1		5	1	0	0	1	0	hsa-miR-1343-3p	-0.19	-0.19	N/A
C17orf51	ENST00000391411.5	chromosome 17 open reading frame 51	464	1	0	0	1	6	hsa-miR-1343-3p	-0.19	-0.19	N/A
LIG3	ENST00000378526.4	ligase III, DNA, ATP-dependent	554	5	0	2	3	0	hsa-miR-1343-3p	-0.19	-0.41	N/A
GJD3	ENST00000578689.1	gap junction protein, delta 3, 31.9kDa	0	1	0	1	0	2	hsa-miR-1343-3p	-0.19	-0.19	N/A
SRP72	ENST00000342756.5	signal recognition particle 72kDa	185	1	0	1	0	0	hsa-miR-1343-3p	-0.19	-0.19	N/A
GABARAPL2	ENST00000563744.1	GABA(A) receptor-associated protein-like 2	938	1	0	0	1	0	hsa-miR-1343-3p	-0.19	-0.23	N/A
TMEM17	ENST00000335390.5	transmembrane protein 17	10	1	0	1	0	0	hsa-miR-1343-3p	-0.19	-0.19	N/A
VMAC	ENST00000339485.3	vimentin-type intermediate filament associated coiled-coil protein	28	2	0	1	1	0	hsa-miR-1343-3p	-0.19	-0.23	N/A
PARL	ENST00000317096.4	presenilin associated, rhomboid-like	1214	1	0	1	0	1	hsa-miR-1343-3p	-0.19	-0.3	N/A
PRY	ENST00000303728.1	PTPN13-like, Y-linked	5	1	0	1	0	1	hsa-miR-1343-3p	-0.19	-0.19	N/A
LTB	ENST00000446745.2	lymphotoxin beta (TNF superfamily, member 3)	11	1	0	1	0	1	hsa-miR-1343-3p	-0.19	-0.19	N/A
PRY2	ENST00000303804.1	PTPN13-like, Y-linked 2	5	1	0	1	0	1	hsa-miR-1343-3p	-0.19	-0.19	N/A
OR4N2	ENST00000568211.1	olfactory receptor, family 4, subfamily N, member 2	5	1	0	0	1	0	hsa-miR-1343-3p	-0.19	-0.19	N/A
PSMG3	ENST00000288607.2	proteasome (prosome, macropain) assembly chaperone 3	4378	1	0	0	1	1	hsa-miR-1343-3p	-0.19	-0.19	N/A
KCNAB2	ENST00000378097.1	potassium voltage-gated channel, shaker-related subfamily, beta member 2	67	1	0	0	1	0	hsa-miR-1343-3p	-0.19	-0.19	N/A
LRRTM2	ENST00000274711.6	leucine rich repeat transmembrane neuronal 2	5	2	0	1	1	0	hsa-miR-1343-3p	-0.19	-0.19	N/A
GOLGA6L2	ENST00000567107.1	golgin A6 family-like 2	5	1	0	1	0	0	hsa-miR-1343-3p	-0.19	-0.19	N/A
RASA4	ENST00000262940.7	RAS p21 protein activator 4	5	4	0	3	1	1	hsa-miR-1343-3p	-0.19	-0.19	N/A
ZNF660	ENST00000322734.2	zinc finger protein 660	5	2	0	1	1	1	hsa-miR-1343-3p	-0.19	-0.19	N/A
SLC2A3	ENST00000075120.7	solute carrier family 2 (facilitated glucose transporter), member 3	5	2	0	1	1	0	hsa-miR-1343-3p	-0.19	-0.19	N/A
FNDC1	ENST00000297267.9	fibronectin type III domain containing 1	137	2	0	0	2	0	hsa-miR-1343-3p	-0.19	-0.19	N/A
KRTAP5-2	ENST00000412090.1	keratin associated protein 5-2	5	1	0	0	1	0	hsa-miR-1343-3p	-0.19	-0.19	N/A
GNAL	ENST00000334049.6	guanine nucleotide binding protein (G protein), alpha activating activity polypeptide, olfactory type	99	1	1	0	0	1	hsa-miR-1343-3p	-0.19	-0.31	N/A
ARF3	ENST00000256682.4	ADP-ribosylation factor 3	1093	1	0	1	0	2	hsa-miR-1343-3p	-0.19	-0.24	N/A
CEND1	ENST00000330106.4	cell cycle exit and neuronal differentiation 1	28	1	0	1	0	0	hsa-miR-1343-3p	-0.19	-0.19	N/A
JPH4	ENST00000356300.4	junctophilin 4	5	1	1	0	0	0	hsa-miR-1343-3p	-0.19	-0.19	N/A
PPARD	ENST00000448077.2	peroxisome proliferator-activated receptor delta	239	2	0	2	0	0	hsa-miR-1343-3p	-0.19	-0.19	N/A
C10orf105	ENST00000441508.2	chromosome 10 open reading frame 105	5	2	0	1	1	5	hsa-miR-1343-3p	-0.19	-0.19	N/A
FAM127B	ENST00000370775.2	family with sequence similarity 127, member B	647	1	0	0	1	0	hsa-miR-1343-3p	-0.19	-0.19	N/A
HRH3	ENST00000340177.5	histamine receptor H3	5	2	0	2	0	0	hsa-miR-1343-3p	-0.19	-0.19	N/A
PMM1	ENST00000216259.7	phosphomannomutase 1	1753	1	0	1	0	1	hsa-miR-1343-3p	-0.19	-0.19	N/A
MMP16	ENST00000286614.6	matrix metallopeptidase 16 (membrane-inserted)	12	4	1	0	3	0	hsa-miR-1343-3p	-0.19	-0.31	N/A
BDH1	ENST00000392378.2	3-hydroxybutyrate dehydrogenase, type 1	39	2	0	1	1	2	hsa-miR-1343-3p	-0.19	-0.31	N/A
YDJC	ENST00000398873.3	YdjC homolog (bacterial)	494	1	0	1	0	1	hsa-miR-1343-3p	-0.19	-0.19	N/A
UBR1	ENST00000382177.2	ubiquitin protein ligase E3 component n-recognin 1	11	3	0	0	3	0	hsa-miR-1343-3p	-0.19	-0.22	N/A
PAPD7	ENST00000230859.6	PAP associated domain containing 7	3195	1	0	1	0	0	hsa-miR-1343-3p	-0.19	-0.19	N/A
PC	ENST00000529047.1	pyruvate carboxylase	798	1	0	0	1	1	hsa-miR-1343-3p	-0.19	-0.26	N/A
FLOT2	ENST00000394906.2	flotillin 2	37	2	1	1	0	0	hsa-miR-1343-3p	-0.19	-0.19	N/A
RP9	ENST00000297157.3	retinitis pigmentosa 9 (autosomal dominant)	426	1	0	1	0	0	hsa-miR-1343-3p	-0.19	-0.19	N/A
KRBA2	ENST00000396267.1	KRAB-A domain containing 2	14	1	0	1	0	3	hsa-miR-1343-3p	-0.19	-0.2	N/A
LCNL1	ENST00000408973.2	lipocalin-like 1	5	1	0	1	0	0	hsa-miR-1343-3p	-0.19	-0.19	N/A
HSPA6	ENST00000309758.4	heat shock 70kDa protein 6 (HSP70B')	27	1	0	1	0	0	hsa-miR-1343-3p	-0.19	-0.19	N/A
PLCB1	ENST00000378641.3	phospholipase C, beta 1 (phosphoinositide-specific)	21	2	1	1	0	0	hsa-miR-1343-3p	-0.19	-0.19	N/A
PKP1	ENST00000367324.3	plakophilin 1 (ectodermal dysplasia/skin fragility syndrome)	12	3	0	1	2	0	hsa-miR-1343-3p	-0.19	-0.19	N/A
CAMK2N2	ENST00000296238.3	calcium/calmodulin-dependent protein kinase II inhibitor 2	39	1	0	1	0	2	hsa-miR-1343-3p	-0.19	-0.19	N/A
CREG2	ENST00000324768.5	cellular repressor of E1A-stimulated genes 2	38	2	0	1	1	1	hsa-miR-1343-3p	-0.19	-0.23	N/A
DCAF12L1	ENST00000371126.1	DDB1 and CUL4 associated factor 12-like 1	5	1	0	1	0	0	hsa-miR-1343-3p	-0.19	-0.19	N/A
RHOH	ENST00000381799.5	ras homolog family member H	16	2	0	0	2	1	hsa-miR-1343-3p	-0.19	-0.28	N/A
ZNF226	ENST00000588883.1	zinc finger protein 226	327	2	0	2	0	2	hsa-miR-1343-3p	-0.19	-0.32	N/A
SCYL3	ENST00000367771.6	SCY1-like 3 (S. cerevisiae)	124	3	0	3	0	2	hsa-miR-1343-3p	-0.19	-0.21	N/A
FP15737	ENST00000399967.3		67	1	0	1	0	0	hsa-miR-1343-3p	-0.19	-0.19	N/A
UBN1	ENST00000262376.6	ubinuclein 1	586	1	0	1	0	0	hsa-miR-1343-3p	-0.19	-0.19	N/A
PYGO2	ENST00000368457.2	pygopus homolog 2 (Drosophila)	35	2	0	1	1	0	hsa-miR-1343-3p	-0.19	-0.19	N/A
NCR3	ENST00000376073.4	natural cytotoxicity triggering receptor 3	5	1	0	1	0	0	hsa-miR-1343-3p	-0.19	-0.19	N/A
KLF11	ENST00000305883.1	Kruppel-like factor 11	42	1	0	0	1	0	hsa-miR-1343-3p	-0.19	-0.19	N/A
TPH1	ENST00000250018.2	tryptophan hydroxylase 1	12	1	0	0	1	1	hsa-miR-1343-3p	-0.19	-0.19	N/A
PITRM1	ENST00000224949.4	pitrilysin metallopeptidase 1	731	1	0	0	1	0	hsa-miR-1343-3p	-0.19	-0.19	N/A
AMHR2	ENST00000550311.1	anti-Mullerian hormone receptor, type II	179	1	0	0	1	0	hsa-miR-1343-3p	-0.19	-0.19	N/A
AGBL5	ENST00000323064.8	ATP/GTP binding protein-like 5	354	2	0	2	0	2	hsa-miR-1343-3p	-0.19	-0.3	N/A
FOXC1	ENST00000380874.2	forkhead box C1	1301	1	1	0	0	0	hsa-miR-1343-3p	-0.19	-0.41	N/A
GON4L	ENST00000437809.1	gon-4-like (C. elegans)	5	1	0	0	1	1	hsa-miR-1343-3p	-0.19	-0.52	N/A
ETV6	ENST00000396373.4	ets variant 6	44	2	1	1	0	2	hsa-miR-1343-3p	-0.19	-0.37	N/A
DBNL	ENST00000494774.1	drebrin-like	1802	8	2	0	6	4	hsa-miR-1343-3p	-0.19	-0.62	N/A
HIST1H4I	ENST00000354348.2	histone cluster 1, H4i	5	1	0	0	1	0	hsa-miR-1343-3p	-0.19	-0.19	N/A
DBF4B	ENST00000315005.3	DBF4 homolog B (S. cerevisiae)	34	1	0	1	0	0	hsa-miR-1343-3p	-0.19	-0.19	N/A
SEC16B	ENST00000308284.6	SEC16 homolog B (S. cerevisiae)	251	1	0	1	0	0	hsa-miR-1343-3p	-0.19	-0.19	N/A
SAC3D1	ENST00000398846.1	SAC3 domain containing 1	4192	1	0	1	0	0	hsa-miR-1343-3p	-0.19	-0.19	N/A
KLRK1	ENST00000240618.6	killer cell lectin-like receptor subfamily K, member 1	5	1	0	0	1	0	hsa-miR-1343-3p	-0.19	-0.19	N/A
SLC25A39	ENST00000225308.8	solute carrier family 25, member 39	2741	1	0	0	1	0	hsa-miR-1343-3p	-0.19	-0.19	N/A
KCNS1	ENST00000306117.1	potassium voltage-gated channel, delayed-rectifier, subfamily S, member 1	5	2	0	2	0	0	hsa-miR-1343-3p	-0.19	-0.19	N/A
P2RX1	ENST00000225538.3	purinergic receptor P2X, ligand-gated ion channel, 1	7	1	1	0	0	1	hsa-miR-1343-3p	-0.19	-0.19	N/A
CACNA1A	ENST00000573710.2	calcium channel, voltage-dependent, P/Q type, alpha 1A subunit	5	3	0	2	1	0	hsa-miR-1343-3p	-0.19	-0.19	N/A
CLIP3	ENST00000360535.4	CAP-GLY domain containing linker protein 3	9	2	1	0	1	0	hsa-miR-1343-3p	-0.19	-0.34	N/A
TMEM37	ENST00000306406.4	transmembrane protein 37	2076	3	0	2	1	2	hsa-miR-1343-3p	-0.19	-0.27	N/A
LSM12	ENST00000585388.1	LSM12 homolog (S. cerevisiae)	20	1	1	0	0	0	hsa-miR-1343-3p	-0.19	-0.29	N/A
BDP1	ENST00000380675.2	B double prime 1, subunit of RNA polymerase III transcription initiation factor IIIB	12	3	0	2	1	0	hsa-miR-1343-3p	-0.19	-0.2	N/A
SPAG17	ENST00000336338.5	sperm associated antigen 17	5	2	1	1	0	0	hsa-miR-1343-3p	-0.19	-0.46	N/A
CLSTN2	ENST00000458420.3	calsyntenin 2	119	8	1	5	2	3	hsa-miR-1343-3p	-0.19	-0.34	N/A
TXNRD3NB	ENST00000383572.2	thioredoxin reductase 3 neighbor	10	2	0	2	0	5	hsa-miR-1343-3p	-0.19	-0.39	N/A
CC2D1B	ENST00000371586.2	coiled-coil and C2 domain containing 1B	42	1	1	0	0	2	hsa-miR-1343-3p	-0.19	-0.2	N/A
FUT6	ENST00000524754.1	fucosyltransferase 6 (alpha (1,3) fucosyltransferase)	45	2	0	1	1	1	hsa-miR-1343-3p	-0.19	-0.2	N/A
ORC6	ENST00000568364.2	origin recognition complex, subunit 6	855	1	0	0	1	0	hsa-miR-1343-3p	-0.19	-0.19	N/A
SLC14A2	ENST00000255226.6	solute carrier family 14 (urea transporter), member 2	5	1	0	1	0	0	hsa-miR-1343-3p	-0.19	-0.19	N/A
RINL	ENST00000340740.3	Ras and Rab interactor-like	11	1	0	1	0	0	hsa-miR-1343-3p	-0.19	-0.19	N/A
CCND3	ENST00000372991.4	cyclin D3	271	2	0	1	1	0	hsa-miR-1343-3p	-0.19	-0.19	N/A
ACSS2	ENST00000336325.4	acyl-CoA synthetase short-chain family member 2	4548	1	0	0	1	0	hsa-miR-1343-3p	-0.19	-0.19	N/A
RAB25	ENST00000361084.5	RAB25, member RAS oncogene family	5	1	0	1	0	0	hsa-miR-1343-3p	-0.19	-0.19	N/A
C16orf70	ENST00000219139.3	chromosome 16 open reading frame 70	485	2	0	2	0	1	hsa-miR-1343-3p	-0.19	-0.19	N/A
CACNG4	ENST00000262138.3	calcium channel, voltage-dependent, gamma subunit 4	5	1	1	0	0	1	hsa-miR-1343-3p	-0.19	-0.19	N/A
SFI1	ENST00000400288.2	Sfi1 homolog, spindle assembly associated (yeast)	692	1	0	0	1	0	hsa-miR-1343-3p	-0.19	-0.19	N/A
ZNF93	ENST00000592160.1	zinc finger protein 93	5	1	0	1	0	0	hsa-miR-1343-3p	-0.19	-0.19	N/A
NAP1L6	ENST00000373518.1	nucleosome assembly protein 1-like 6	5	2	0	2	0	0	hsa-miR-1343-3p	-0.19	-0.19	N/A
TMEM194A	ENST00000379391.3	transmembrane protein 194A	43	3	0	1	2	0	hsa-miR-1343-3p	-0.19	-0.19	N/A
EIF4E	ENST00000450253.2	eukaryotic translation initiation factor 4E	876	3	1	1	1	4	hsa-miR-1343-3p	-0.19	-0.34	N/A
HNRNPA3	ENST00000411529.2	heterogeneous nuclear ribonucleoprotein A3	329	2	0	0	2	0	hsa-miR-1343-3p	-0.19	-0.2	N/A
MED14	ENST00000324817.1	mediator complex subunit 14	1038	2	0	0	2	0	hsa-miR-1343-3p	-0.19	-0.25	N/A
ARL10	ENST00000310389.5	ADP-ribosylation factor-like 10	236	2	0	2	0	2	hsa-miR-1343-3p	-0.19	-0.23	N/A
IFNAR2	ENST00000404220.3	interferon (alpha, beta and omega) receptor 2	470	4	1	3	0	2	hsa-miR-1343-3p	-0.19	-0.44	N/A
IAPP	ENST00000240652.3	islet amyloid polypeptide	5	1	0	1	0	0	hsa-miR-1343-3p	-0.18	-0.18	N/A
TMEM80	ENST00000397512.3	transmembrane protein 80	184	1	0	1	0	0	hsa-miR-1343-3p	-0.18	-0.18	N/A
MUC22	ENST00000561890.1	mucin 22	5	1	0	1	0	0	hsa-miR-1343-3p	-0.18	-0.18	N/A
ARID3B	ENST00000346246.5	AT rich interactive domain 3B (BRIGHT-like)	11	1	0	0	1	1	hsa-miR-1343-3p	-0.18	-0.18	N/A
LDOC1	ENST00000370526.2	leucine zipper, down-regulated in cancer 1	14	1	0	0	1	1	hsa-miR-1343-3p	-0.18	-0.18	N/A
THG1L	ENST00000231198.7	tRNA-histidine guanylyltransferase 1-like (S. cerevisiae)	232	1	0	1	0	1	hsa-miR-1343-3p	-0.18	-0.18	N/A
FUT1	ENST00000310160.3	fucosyltransferase 1 (galactoside 2-alpha-L-fucosyltransferase, H blood group)	17	1	1	0	0	2	hsa-miR-1343-3p	-0.18	-0.18	N/A
SUV420H2	ENST00000255613.3	suppressor of variegation 4-20 homolog 2 (Drosophila)	265	1	0	1	0	0	hsa-miR-1343-3p	-0.18	-0.18	N/A
RCAN2	ENST00000330430.6	regulator of calcineurin 2	32	1	0	1	0	0	hsa-miR-1343-3p	-0.18	-0.18	N/A
ACTR3B	ENST00000256001.8	ARP3 actin-related protein 3 homolog B (yeast)	660	1	0	1	0	0	hsa-miR-1343-3p	-0.18	-0.18	N/A
TMEM154	ENST00000304385.3	transmembrane protein 154	5	2	0	1	1	0	hsa-miR-1343-3p	-0.18	-0.18	N/A
PNMA5	ENST00000361887.5	paraneoplastic Ma antigen family member 5	5	2	2	0	0	1	hsa-miR-1343-3p	-0.18	-0.18	N/A
SH3BP5L	ENST00000366472.5	SH3-binding domain protein 5-like	379	1	1	0	0	1	hsa-miR-1343-3p	-0.18	-0.18	N/A
HHIPL1	ENST00000330710.5	HHIP-like 1	29	1	0	1	0	3	hsa-miR-1343-3p	-0.18	-0.29	N/A
NCS1	ENST00000372398.3	neuronal calcium sensor 1	1083	2	0	1	1	1	hsa-miR-1343-3p	-0.18	-0.3	N/A
RASL10B	ENST00000268864.3	RAS-like, family 10, member B	1495	1	0	0	1	0	hsa-miR-1343-3p	-0.18	-0.19	N/A
CBS	ENST00000398158.1	cystathionine-beta-synthase	39	5	1	3	1	4	hsa-miR-1343-3p	-0.18	-0.25	N/A
TNNC1	ENST00000232975.3	troponin C type 1 (slow)	67	1	0	1	0	0	hsa-miR-1343-3p	-0.18	-0.18	N/A
KRTAP10-1	ENST00000400375.1	keratin associated protein 10-1	5	1	0	1	0	1	hsa-miR-1343-3p	-0.18	-0.18	N/A
GDF5	ENST00000374369.3	growth differentiation factor 5	5	1	1	0	0	0	hsa-miR-1343-3p	-0.18	-0.18	N/A
C12orf77	ENST00000549828.1	chromosome 12 open reading frame 77	5	1	0	1	0	1	hsa-miR-1343-3p	-0.18	-0.18	N/A
ELOF1	ENST00000252445.3	elongation factor 1 homolog (S. cerevisiae)	275	1	0	0	1	0	hsa-miR-1343-3p	-0.18	-0.18	N/A
PARP6	ENST00000260376.7	poly (ADP-ribose) polymerase family, member 6	867	1	0	1	0	0	hsa-miR-1343-3p	-0.18	-0.18	N/A
DNASE1L1	ENST00000369809.1	deoxyribonuclease I-like 1	16	2	0	1	1	0	hsa-miR-1343-3p	-0.18	-0.28	N/A
COLCA1	ENST00000532918.1	colorectal cancer associated 1	5	1	0	0	1	2	hsa-miR-1343-3p	-0.18	-0.18	N/A
ALKBH8	ENST00000428149.2	alkB, alkylation repair homolog 8 (E. coli)	23	1	0	1	0	0	hsa-miR-1343-3p	-0.18	-0.18	N/A
ELF5	ENST00000532417.1	E74-like factor 5 (ets domain transcription factor)	5	1	0	1	0	0	hsa-miR-1343-3p	-0.18	-0.18	N/A
ZNF721	ENST00000338977.5	zinc finger protein 721	249	2	0	1	1	0	hsa-miR-1343-3p	-0.18	-0.18	N/A
MESP2	ENST00000560219.1	mesoderm posterior 2 homolog (mouse)	8	1	0	0	1	0	hsa-miR-1343-3p	-0.18	-0.18	N/A
SLC10A1	ENST00000216540.4	solute carrier family 10 (sodium/bile acid cotransporter), member 1	5	1	0	0	1	0	hsa-miR-1343-3p	-0.18	-0.18	N/A
ANKDD1A	ENST00000496660.1	ankyrin repeat and death domain containing 1A	11	1	0	1	0	0	hsa-miR-1343-3p	-0.18	-0.18	N/A
RP11-192H23.4	ENST00000534850.1	Uncharacterized protein	22	1	0	1	0	0	hsa-miR-1343-3p	-0.18	-0.18	N/A
RPS19BP1	ENST00000334678.3	ribosomal protein S19 binding protein 1	1019	1	0	0	1	1	hsa-miR-1343-3p	-0.18	-0.18	N/A
EIF3F	ENST00000533626.1	eukaryotic translation initiation factor 3, subunit F	64	4	2	2	0	3	hsa-miR-1343-3p	-0.18	-0.56	N/A
B3GNT4	ENST00000546192.1	UDP-GlcNAc:betaGal beta-1,3-N-acetylglucosaminyltransferase 4	9	2	0	1	1	0	hsa-miR-1343-3p	-0.18	-0.22	N/A
FAM96A	ENST00000557835.1	family with sequence similarity 96, member A	191	2	0	1	1	1	hsa-miR-1343-3p	-0.18	-0.18	N/A
TACC1	ENST00000330691.6	transforming, acidic coiled-coil containing protein 1	186	1	0	0	1	2	hsa-miR-1343-3p	-0.18	-0.18	N/A
NUBP2	ENST00000262302.9	nucleotide binding protein 2	3319	1	0	1	0	0	hsa-miR-1343-3p	-0.18	-0.18	N/A
RAPGEFL1	ENST00000264644.6	Rap guanine nucleotide exchange factor (GEF)-like 1	20	1	1	0	0	0	hsa-miR-1343-3p	-0.18	-0.18	N/A
ZNF765	ENST00000594030.1	zinc finger protein 765	58	1	0	1	0	0	hsa-miR-1343-3p	-0.18	-0.18	N/A
WFDC13	ENST00000305479.2	WAP four-disulfide core domain 13	5	1	0	1	0	0	hsa-miR-1343-3p	-0.18	-0.18	N/A
TNFRSF10D	ENST00000312584.3	tumor necrosis factor receptor superfamily, member 10d, decoy with truncated death domain	161	1	0	1	0	0	hsa-miR-1343-3p	-0.18	-0.18	N/A
AES	ENST00000221561.8	amino-terminal enhancer of split	380	1	0	1	0	0	hsa-miR-1343-3p	-0.18	-0.18	N/A
ARHGAP12	ENST00000311380.4	Rho GTPase activating protein 12	190	1	0	0	1	1	hsa-miR-1343-3p	-0.18	-0.31	N/A
NT5C2	ENST00000343289.5	5'-nucleotidase, cytosolic II	468	1	0	1	0	1	hsa-miR-1343-3p	-0.18	-0.19	N/A
RLIM	ENST00000332687.6	ring finger protein, LIM domain interacting	662	3	1	1	1	0	hsa-miR-1343-3p	-0.18	-0.18	N/A
KIAA1024	ENST00000305428.3	KIAA1024	5	2	0	1	1	1	hsa-miR-1343-3p	-0.18	-0.18	N/A
TRIM16	ENST00000577886.1	tripartite motif containing 16	5	1	0	0	1	0	hsa-miR-1343-3p	-0.18	-0.18	N/A
UGT2B17	ENST00000317746.2	UDP glucuronosyltransferase 2 family, polypeptide B17	5	1	0	0	1	0	hsa-miR-1343-3p	-0.18	-0.18	N/A
CDK2AP2	ENST00000301488.3	cyclin-dependent kinase 2 associated protein 2	13724	1	0	0	1	0	hsa-miR-1343-3p	-0.18	-0.18	N/A
TCF15	ENST00000246080.3	transcription factor 15 (basic helix-loop-helix)	5	1	0	1	0	1	hsa-miR-1343-3p	-0.18	-0.18	N/A
RGS9	ENST00000449996.3	regulator of G-protein signaling 9	22	1	0	0	1	0	hsa-miR-1343-3p	-0.18	-0.18	N/A
GABPB2	ENST00000368918.3	GA binding protein transcription factor, beta subunit 2	35	1	0	1	0	2	hsa-miR-1343-3p	-0.18	-0.28	N/A
RPS6KL1	ENST00000555647.1	ribosomal protein S6 kinase-like 1	9	2	1	0	1	0	hsa-miR-1343-3p	-0.18	-0.22	N/A
SLC12A4	ENST00000422611.2	solute carrier family 12 (potassium/chloride transporter), member 4	1618	2	0	2	0	1	hsa-miR-1343-3p	-0.18	-0.35	N/A
ARNTL2	ENST00000546179.1	aryl hydrocarbon receptor nuclear translocator-like 2	283	1	1	0	0	2	hsa-miR-1343-3p	-0.18	-0.21	N/A
SNX18	ENST00000343017.6	sorting nexin 18	174	2	0	2	0	0	hsa-miR-1343-3p	-0.18	-0.21	N/A
DHODH	ENST00000219240.4	dihydroorotate dehydrogenase (quinone)	152	2	1	0	1	4	hsa-miR-1343-3p	-0.18	-0.36	N/A
IFRG15	ENST00000553856.1	Homo sapiens torsin A interacting protein 2 (TOR1AIP2), transcript variant 1, mRNA.	482	4	1	3	0	1	hsa-miR-1343-3p	-0.18	-0.41	N/A
NANOS3	ENST00000397555.2	nanos homolog 3 (Drosophila)	5	1	0	0	1	0	hsa-miR-1343-3p	-0.18	-0.18	N/A
CYP1A1	ENST00000379727.3	cytochrome P450, family 1, subfamily A, polypeptide 1	837	1	0	1	0	3	hsa-miR-1343-3p	-0.18	-0.18	N/A
PPP4R1	ENST00000400556.3	protein phosphatase 4, regulatory subunit 1	665	1	1	0	0	0	hsa-miR-1343-3p	-0.18	-0.18	N/A
ERN2	ENST00000457008.2	endoplasmic reticulum to nucleus signaling 2	5	1	0	1	0	1	hsa-miR-1343-3p	-0.18	-0.18	N/A
TOMM40L	ENST00000367987.1	translocase of outer mitochondrial membrane 40 homolog (yeast)-like	13	2	0	1	1	0	hsa-miR-1343-3p	-0.18	-0.18	N/A
CCDC115	ENST00000437688.2	coiled-coil domain containing 115	329	3	0	0	3	1	hsa-miR-1343-3p	-0.18	-0.2	N/A
CMBL	ENST00000296658.3	carboxymethylenebutenolidase homolog (Pseudomonas)	2602	6	1	5	0	1	hsa-miR-1343-3p	-0.18	-0.42	N/A
DCUN1D3	ENST00000324344.4	DCN1, defective in cullin neddylation 1, domain containing 3	53	4	1	2	1	0	hsa-miR-1343-3p	-0.18	-0.33	N/A
WDR55	ENST00000358337.5	WD repeat domain 55	251	1	1	0	0	0	hsa-miR-1343-3p	-0.18	-0.19	N/A
HLA-F	ENST00000440587.2	major histocompatibility complex, class I, F	5	1	0	1	0	0	hsa-miR-1343-3p	-0.18	-0.18	N/A
DAPK3	ENST00000545797.2	death-associated protein kinase 3	229	2	0	2	0	0	hsa-miR-1343-3p	-0.18	-0.18	N/A
ASIC2	ENST00000225823.2	acid-sensing (proton-gated) ion channel 2	5	1	0	1	0	0	hsa-miR-1343-3p	-0.18	-0.18	N/A
MAT2B	ENST00000518095.1	methionine adenosyltransferase II, beta	1901	1	1	0	0	0	hsa-miR-1343-3p	-0.18	-0.18	N/A
ASTN2	ENST00000341734.4	astrotactin 2	39	4	0	1	3	1	hsa-miR-1343-3p	-0.18	-0.48	N/A
PPAP2C	ENST00000269812.3	phosphatidic acid phosphatase type 2C	421	1	0	0	1	1	hsa-miR-1343-3p	-0.18	-0.18	N/A
KIAA0247	ENST00000342745.4	KIAA0247	161	4	1	2	1	0	hsa-miR-1343-3p	-0.18	-0.18	N/A
KRT31	ENST00000251645.2	keratin 31	5	1	0	1	0	0	hsa-miR-1343-3p	-0.18	-0.18	N/A
MURC	ENST00000307584.5	muscle-related coiled-coil protein	75	2	0	1	1	0	hsa-miR-1343-3p	-0.18	-0.18	N/A
NECAP1	ENST00000339754.5	NECAP endocytosis associated 1	13	1	0	1	0	0	hsa-miR-1343-3p	-0.18	-0.18	N/A
MTHFSD	ENST00000360900.6	methenyltetrahydrofolate synthetase domain containing	149	1	1	0	0	1	hsa-miR-1343-3p	-0.18	-0.18	N/A
SNX20	ENST00000300590.3	sorting nexin 20	5	1	0	0	1	3	hsa-miR-1343-3p	-0.18	-0.18	N/A
SYT6	ENST00000607941.1	synaptotagmin VI	5	1	0	1	0	0	hsa-miR-1343-3p	-0.18	-0.18	N/A
CHAD	ENST00000258969.4	chondroadherin	5	1	0	1	0	1	hsa-miR-1343-3p	-0.18	-0.18	N/A
NUDT3	ENST00000607016.1	nudix (nucleoside diphosphate linked moiety X)-type motif 3	190	5	2	2	1	5	hsa-miR-1343-3p	-0.18	-0.47	N/A
RALY	ENST00000375114.3	RALY heterogeneous nuclear ribonucleoprotein	1489	2	0	2	0	0	hsa-miR-1343-3p	-0.18	-0.3	N/A
HOOK3	ENST00000307602.4	hook microtubule-tethering protein 3	403	4	0	2	2	4	hsa-miR-1343-3p	-0.18	-0.29	N/A
VTI1A	ENST00000393077.2	vesicle transport through interaction with t-SNAREs 1A	376	2	0	0	2	0	hsa-miR-1343-3p	-0.18	-0.22	N/A
MMP8	ENST00000236826.3	matrix metallopeptidase 8 (neutrophil collagenase)	5	1	0	1	0	0	hsa-miR-1343-3p	-0.18	-0.18	N/A
HNRNPUL1	ENST00000352456.3	heterogeneous nuclear ribonucleoprotein U-like 1	11882	1	0	1	0	2	hsa-miR-1343-3p	-0.18	-0.18	N/A
FAM19A3	ENST00000361886.3	family with sequence similarity 19 (chemokine (C-C motif)-like), member A3	5	1	0	0	1	0	hsa-miR-1343-3p	-0.18	-0.18	N/A
RGS18	ENST00000367460.3	regulator of G-protein signaling 18	5	1	0	1	0	1	hsa-miR-1343-3p	-0.18	-0.18	N/A
POLD4	ENST00000312419.3	polymerase (DNA-directed), delta 4, accessory subunit	6724	1	0	0	1	0	hsa-miR-1343-3p	-0.18	-0.18	N/A
NUPL1	ENST00000381736.3	nucleoporin like 1	268	1	0	1	0	0	hsa-miR-1343-3p	-0.18	-0.18	N/A
NOTO	ENST00000398468.3	notochord homeobox	5	1	0	0	1	0	hsa-miR-1343-3p	-0.18	-0.18	N/A
STOML3	ENST00000379631.4	stomatin (EPB72)-like 3	5	1	0	1	0	0	hsa-miR-1343-3p	-0.18	-0.18	N/A
LANCL1	ENST00000443314.1	LanC lantibiotic synthetase component C-like 1 (bacterial)	3395	1	1	0	0	2	hsa-miR-1343-3p	-0.18	-0.18	N/A
MED22	ENST00000344469.5	mediator complex subunit 22	43	3	0	3	0	3	hsa-miR-1343-3p	-0.18	-0.34	N/A
C2CD2L	ENST00000336702.3	C2CD2-like	13	3	0	1	2	0	hsa-miR-1343-3p	-0.18	-0.25	N/A
NKAP	ENST00000371410.3	NFKB activating protein	422	2	1	0	1	3	hsa-miR-1343-3p	-0.18	-0.35	N/A
ATP5G1	ENST00000355938.5	ATP synthase, H+ transporting, mitochondrial Fo complex, subunit C1 (subunit 9)	24	5	1	3	1	0	hsa-miR-1343-3p	-0.18	-0.8	N/A
TVP23C	ENST00000518321.1	trans-golgi network vesicle protein 23 homolog C (S. cerevisiae)	5	1	0	0	1	3	hsa-miR-1343-3p	-0.18	-0.22	N/A
ABHD17A	ENST00000590661.1	abhydrolase domain containing 17A	202	2	0	2	0	1	hsa-miR-1343-3p	-0.18	-0.18	N/A
YIPF5	ENST00000274496.5	Yip1 domain family, member 5	594	1	0	1	0	0	hsa-miR-1343-3p	-0.18	-0.18	N/A
IRAK2	ENST00000256458.4	interleukin-1 receptor-associated kinase 2	54	2	0	1	1	0	hsa-miR-1343-3p	-0.18	-0.18	N/A
CXorf48	ENST00000344129.2	chromosome X open reading frame 48	5	1	0	0	1	1	hsa-miR-1343-3p	-0.18	-0.18	N/A
FAM57B	ENST00000279389.4	family with sequence similarity 57, member B	5	1	0	1	0	1	hsa-miR-1343-3p	-0.18	-0.18	N/A
SERINC1	ENST00000339697.4	serine incorporator 1	2408	2	1	1	0	2	hsa-miR-1343-3p	-0.18	-0.18	N/A
UBAC2	ENST00000376440.2	UBA domain containing 2	902	1	1	0	0	0	hsa-miR-1343-3p	-0.18	-0.18	N/A
KCTD15	ENST00000284006.6	potassium channel tetramerization domain containing 15	2483	1	0	0	1	0	hsa-miR-1343-3p	-0.18	-0.2	N/A
FAM185A	ENST00000409231.3	family with sequence similarity 185, member A	67	1	0	1	0	0	hsa-miR-1343-3p	-0.18	-0.2	N/A
KDR	ENST00000263923.4	kinase insert domain receptor (a type III receptor tyrosine kinase)	5	2	1	1	0	0	hsa-miR-1343-3p	-0.18	-0.21	N/A
STOX2	ENST00000308497.4	storkhead box 2	379	3	0	2	1	0	hsa-miR-1343-3p	-0.18	-0.18	N/A
SKA1	ENST00000285116.3	spindle and kinetochore associated complex subunit 1	86	1	0	0	1	1	hsa-miR-1343-3p	-0.18	-0.25	N/A
ETS1	ENST00000345075.4	v-ets avian erythroblastosis virus E26 oncogene homolog 1	1423	1	1	0	0	1	hsa-miR-1343-3p	-0.18	-0.19	N/A
ENHO	ENST00000399775.2	energy homeostasis associated	124	1	0	1	0	0	hsa-miR-1343-3p	-0.18	-0.18	N/A
SCN5A	ENST00000414099.2	sodium channel, voltage-gated, type V, alpha subunit	5	1	0	1	0	1	hsa-miR-1343-3p	-0.18	-0.18	N/A
FLJ20306	ENST00000601673.1	CDNA FLJ20306 fis, clone HEP06881; Putative uncharacterized protein FLJ20306; Uncharacterized protein	5	1	0	1	0	0	hsa-miR-1343-3p	-0.18	-0.18	N/A
TMEM192	ENST00000306480.6	transmembrane protein 192	278	2	0	2	0	1	hsa-miR-1343-3p	-0.18	-0.44	N/A
TRIM16L	ENST00000449552.2	tripartite motif containing 16-like	5	1	0	0	1	0	hsa-miR-1343-3p	-0.18	-0.18	N/A
ZNF394	ENST00000426306.2	zinc finger protein 394	77	1	0	1	0	1	hsa-miR-1343-3p	-0.18	-0.22	N/A
ACER2	ENST00000340967.2	alkaline ceramidase 2	44	2	0	1	1	0	hsa-miR-1343-3p	-0.18	-0.2	N/A
PRRC1	ENST00000296666.8	proline-rich coiled-coil 1	2351	1	0	1	0	2	hsa-miR-1343-3p	-0.18	-0.24	N/A
TMEM116	ENST00000550831.3	transmembrane protein 116	630	1	0	0	1	0	hsa-miR-1343-3p	-0.18	-0.18	N/A
PRRG2	ENST00000246794.5	proline rich Gla (G-carboxyglutamic acid) 2	8	1	0	1	0	0	hsa-miR-1343-3p	-0.18	-0.18	N/A
ZNF865	ENST00000568956.1	zinc finger protein 865	75	2	0	2	0	0	hsa-miR-1343-3p	-0.18	-0.32	N/A
CTXN2	ENST00000417307.2	cortexin 2	5	1	0	0	1	0	hsa-miR-1343-3p	-0.18	-0.18	N/A
DNAJC13	ENST00000260818.6	DnaJ (Hsp40) homolog, subfamily C, member 13	256	1	1	0	0	0	hsa-miR-1343-3p	-0.18	-0.18	N/A
GFOD2	ENST00000268797.7	glucose-fructose oxidoreductase domain containing 2	36	1	0	0	1	0	hsa-miR-1343-3p	-0.18	-0.18	N/A
PTPRC	ENST00000367376.2	protein tyrosine phosphatase, receptor type, C	5	1	0	0	1	0	hsa-miR-1343-3p	-0.18	-0.18	N/A
USP4	ENST00000351842.4	ubiquitin specific peptidase 4 (proto-oncogene)	253	1	0	1	0	0	hsa-miR-1343-3p	-0.18	-0.18	N/A
FUT2	ENST00000425340.2	fucosyltransferase 2 (secretor status included)	10	1	0	1	0	1	hsa-miR-1343-3p	-0.18	-0.18	N/A
LINC00999	ENST00000423687.1	long intergenic non-protein coding RNA 999	5	1	0	0	1	0	hsa-miR-1343-3p	-0.18	-0.18	N/A
CEP44	ENST00000296519.4	centrosomal protein 44kDa	376	1	0	1	0	0	hsa-miR-1343-3p	-0.18	-0.18	N/A
RIN3	ENST00000216487.7	Ras and Rab interactor 3	38	1	0	1	0	0	hsa-miR-1343-3p	-0.18	-0.18	N/A
SLC2A1	ENST00000426263.3	solute carrier family 2 (facilitated glucose transporter), member 1	13928	1	0	1	0	1	hsa-miR-1343-3p	-0.18	-0.18	N/A
ZNF526	ENST00000301215.3	zinc finger protein 526	256	3	1	2	0	3	hsa-miR-1343-3p	-0.18	-0.39	N/A
AGPAT3	ENST00000291572.8	1-acylglycerol-3-phosphate O-acyltransferase 3	2443	2	1	0	1	1	hsa-miR-1343-3p	-0.18	-0.37	N/A
SLC35E3	ENST00000398004.2	solute carrier family 35, member E3	250	1	0	1	0	0	hsa-miR-1343-3p	-0.18	-0.37	N/A
TRIM14	ENST00000341469.2	tripartite motif containing 14	44	2	0	1	1	2	hsa-miR-1343-3p	-0.18	-0.19	N/A
MPRIP	ENST00000341712.4	myosin phosphatase Rho interacting protein	521	4	2	1	1	2	hsa-miR-1343-3p	-0.18	-0.23	N/A
RSPRY1	ENST00000394420.4	ring finger and SPRY domain containing 1	735	1	1	0	0	0	hsa-miR-1343-3p	-0.18	-0.45	N/A
C14orf164	ENST00000399910.1	chromosome 14 open reading frame 164	5	1	0	1	0	0	hsa-miR-1343-3p	-0.17	-0.17	N/A
CEACAM4	ENST00000221954.2	carcinoembryonic antigen-related cell adhesion molecule 4	5	1	0	0	1	0	hsa-miR-1343-3p	-0.17	-0.17	N/A
CD300LG	ENST00000317310.4	CD300 molecule-like family member g	5	2	0	1	1	0	hsa-miR-1343-3p	-0.17	-0.17	N/A
FAM19A1	ENST00000478136.1	family with sequence similarity 19 (chemokine (C-C motif)-like), member A1	5	1	0	0	1	0	hsa-miR-1343-3p	-0.17	-0.17	N/A
FAM20A	ENST00000592554.1	family with sequence similarity 20, member A	198	2	0	2	0	1	hsa-miR-1343-3p	-0.17	-0.2	N/A
SLC24A1	ENST00000261892.6	solute carrier family 24 (sodium/potassium/calcium exchanger), member 1	92	1	0	1	0	0	hsa-miR-1343-3p	-0.17	-0.17	N/A
CPT2	ENST00000371486.3	carnitine palmitoyltransferase 2	4910	1	0	1	0	0	hsa-miR-1343-3p	-0.17	-0.17	N/A
CCL22	ENST00000219235.4	chemokine (C-C motif) ligand 22	5	1	0	0	1	0	hsa-miR-1343-3p	-0.17	-0.17	N/A
CHMP4C	ENST00000297265.4	charged multivesicular body protein 4C	398	1	0	1	0	1	hsa-miR-1343-3p	-0.17	-0.18	N/A
STK32B	ENST00000282908.5	serine/threonine kinase 32B	196	1	1	0	0	0	hsa-miR-1343-3p	-0.17	-0.18	N/A
DISC1	ENST00000439617.2	disrupted in schizophrenia 1	132	2	1	0	1	0	hsa-miR-1343-3p	-0.17	-0.17	N/A
NDUFB10	ENST00000543683.2	NADH dehydrogenase (ubiquinone) 1 beta subcomplex, 10, 22kDa	66	1	0	0	1	0	hsa-miR-1343-3p	-0.17	-0.17	N/A
PDCD7	ENST00000204549.4	programmed cell death 7	64	1	0	1	0	0	hsa-miR-1343-3p	-0.17	-0.17	N/A
SDF4	ENST00000263741.7	stromal cell derived factor 4	2036	1	0	0	1	0	hsa-miR-1343-3p	-0.17	-0.18	N/A
HIST2H2BE	ENST00000369155.2	histone cluster 2, H2be	256	1	0	1	0	1	hsa-miR-1343-3p	-0.17	-0.18	N/A
TADA2A	ENST00000394395.2	transcriptional adaptor 2A	278	2	0	2	0	0	hsa-miR-1343-3p	-0.17	-0.23	N/A
DLX6	ENST00000518156.2	distal-less homeobox 6	76	1	0	0	1	0	hsa-miR-1343-3p	-0.17	-0.2	N/A
SLC25A38	ENST00000273158.4	solute carrier family 25, member 38	616	1	0	1	0	0	hsa-miR-1343-3p	-0.17	-0.18	N/A
GPR173	ENST00000332582.4	G protein-coupled receptor 173	99	2	0	1	1	1	hsa-miR-1343-3p	-0.17	-0.18	N/A
C10orf2	ENST00000370228.1	chromosome 10 open reading frame 2	17	1	0	0	1	0	hsa-miR-1343-3p	-0.17	-0.17	N/A
CPLX4	ENST00000587244.1	complexin 4	5	1	0	1	0	0	hsa-miR-1343-3p	-0.17	-0.17	N/A
POLN	ENST00000511885.2	polymerase (DNA directed) nu	44	1	0	1	0	0	hsa-miR-1343-3p	-0.17	-0.17	N/A
RP11-849H4.2	ENST00000529844.1	Putative short transient receptor potential channel 2-like protein	5	1	0	0	1	0	hsa-miR-1343-3p	-0.17	-0.17	N/A
KDM3B	ENST00000314358.5	lysine (K)-specific demethylase 3B	1589	3	0	2	1	1	hsa-miR-1343-3p	-0.17	-0.17	N/A
ATG10	ENST00000282185.3	autophagy related 10	25	2	0	2	0	0	hsa-miR-1343-3p	-0.17	-0.17	N/A
EEFSEC	ENST00000483457.1	eukaryotic elongation factor, selenocysteine-tRNA-specific	625	1	0	1	0	1	hsa-miR-1343-3p	-0.17	-0.17	N/A
LDLRAD2	ENST00000344642.2	low density lipoprotein receptor class A domain containing 2	5	3	0	2	1	2	hsa-miR-1343-3p	-0.17	-0.17	N/A
SPAG1	ENST00000251809.3	sperm associated antigen 1	169	1	0	0	1	0	hsa-miR-1343-3p	-0.17	-0.17	N/A
SLC45A3	ENST00000367145.3	solute carrier family 45, member 3	17	1	0	1	0	0	hsa-miR-1343-3p	-0.17	-0.17	N/A
SLC25A20	ENST00000430379.1	solute carrier family 25 (carnitine/acylcarnitine translocase), member 20	6430	1	0	0	1	1	hsa-miR-1343-3p	-0.17	-0.17	N/A
EBPL	ENST00000378284.2	emopamil binding protein-like	155	2	0	2	0	1	hsa-miR-1343-3p	-0.17	-0.21	N/A
CDC20B	ENST00000334206.5	cell division cycle 20B	5	2	0	1	1	0	hsa-miR-1343-3p	-0.17	-0.17	N/A
MPLKIP	ENST00000306984.6	M-phase specific PLK1 interacting protein	32	2	1	1	0	2	hsa-miR-1343-3p	-0.17	-0.39	N/A
SEPT5	ENST00000438754.2	septin 5	342	1	0	1	0	0	hsa-miR-1343-3p	-0.17	-0.17	N/A
BBS4	ENST00000268057.4	Bardet-Biedl syndrome 4	121	1	0	0	1	0	hsa-miR-1343-3p	-0.17	-0.17	N/A
PPAP2B	ENST00000371250.3	phosphatidic acid phosphatase type 2B	81	2	1	1	0	1	hsa-miR-1343-3p	-0.17	-0.25	N/A
CABP7	ENST00000216144.3	calcium binding protein 7	12	2	0	2	0	0	hsa-miR-1343-3p	-0.17	-0.17	N/A
SLC25A28	ENST00000370495.4	solute carrier family 25 (mitochondrial iron transporter), member 28	49	1	0	1	0	0	hsa-miR-1343-3p	-0.17	-0.17	N/A
TDRD10	ENST00000368480.3	tudor domain containing 10	14	1	0	1	0	0	hsa-miR-1343-3p	-0.17	-0.17	N/A
BDKRB2	ENST00000306005.3	bradykinin receptor B2	871	2	1	1	0	2	hsa-miR-1343-3p	-0.17	-0.17	N/A
CA14	ENST00000369111.4	carbonic anhydrase XIV	51	1	0	0	1	0	hsa-miR-1343-3p	-0.17	-0.17	N/A
C11orf21	ENST00000381153.3	chromosome 11 open reading frame 21	5	1	0	0	1	1	hsa-miR-1343-3p	-0.17	-0.17	N/A
RAB5B	ENST00000553116.1	RAB5B, member RAS oncogene family	14	3	1	2	0	0	hsa-miR-1343-3p	-0.17	-0.56	N/A
GSK3B	ENST00000264235.8	glycogen synthase kinase 3 beta	498	2	2	0	0	0	hsa-miR-1343-3p	-0.17	-0.27	N/A
PSRC1	ENST00000409267.1	proline/serine-rich coiled-coil 1	2239	1	0	1	0	0	hsa-miR-1343-3p	-0.17	-0.17	N/A
XXbac-BPG32J3.20	ENST00000461287.1		1251	1	0	1	0	1	hsa-miR-1343-3p	-0.17	-0.17	N/A
CRB3	ENST00000598494.1	crumbs homolog 3 (Drosophila)	5	1	0	1	0	0	hsa-miR-1343-3p	-0.17	-0.17	N/A
UAP1	ENST00000367926.4	UDP-N-acteylglucosamine pyrophosphorylase 1	1738	1	0	0	1	0	hsa-miR-1343-3p	-0.17	-0.17	N/A
BTD	ENST00000303498.5	biotinidase	183	3	0	2	1	2	hsa-miR-1343-3p	-0.17	-0.22	N/A
TXNL4B	ENST00000268483.3	thioredoxin-like 4B	200	1	0	0	1	0	hsa-miR-1343-3p	-0.17	-0.18	N/A
DHX34	ENST00000328771.4	DEAH (Asp-Glu-Ala-His) box polypeptide 34	469	1	0	1	0	0	hsa-miR-1343-3p	-0.17	-0.17	N/A
CCDC102A	ENST00000258214.2	coiled-coil domain containing 102A	481	1	0	1	0	0	hsa-miR-1343-3p	-0.17	-0.17	N/A
TRIM47	ENST00000254816.2	tripartite motif containing 47	11	1	0	0	1	0	hsa-miR-1343-3p	-0.17	-0.17	N/A
GPR158	ENST00000376351.3	G protein-coupled receptor 158	5	1	1	0	0	2	hsa-miR-1343-3p	-0.17	-0.17	N/A
ITFG3	ENST00000600536.1	Protein ITFG3; Uncharacterized protein; cDNA FLJ60496	5	1	0	0	1	1	hsa-miR-1343-3p	-0.17	-0.17	N/A
XKR4	ENST00000327381.6	XK, Kell blood group complex subunit-related family, member 4	5	4	3	1	0	2	hsa-miR-1343-3p	-0.17	-0.17	N/A
IYD	ENST00000344419.3	iodotyrosine deiodinase	5	1	0	0	1	0	hsa-miR-1343-3p	-0.17	-0.17	N/A
TENC1	ENST00000314250.6	tensin like C1 domain containing phosphatase (tensin 2)	240	2	0	2	0	0	hsa-miR-1343-3p	-0.17	-0.17	N/A
CD300E	ENST00000392619.1	CD300e molecule	5	2	0	2	0	0	hsa-miR-1343-3p	-0.17	-0.17	N/A
ACAD9	ENST00000308982.7	acyl-CoA dehydrogenase family, member 9	1583	1	0	0	1	0	hsa-miR-1343-3p	-0.17	-0.2	N/A
ZNF740	ENST00000416904.3	zinc finger protein 740	2137	1	0	1	0	1	hsa-miR-1343-3p	-0.17	-0.17	N/A
RGS12	ENST00000538395.1	regulator of G-protein signaling 12	635	1	1	0	0	5	hsa-miR-1343-3p	-0.17	-0.17	N/A
PTCD1	ENST00000292478.4	pentatricopeptide repeat domain 1	22	3	1	2	0	0	hsa-miR-1343-3p	-0.17	-0.21	N/A
PHLDB2	ENST00000431670.2	pleckstrin homology-like domain, family B, member 2	588	1	1	0	0	0	hsa-miR-1343-3p	-0.17	-0.17	N/A
DLG1	ENST00000346964.2	discs, large homolog 1 (Drosophila)	813	1	0	1	0	0	hsa-miR-1343-3p	-0.17	-0.17	N/A
JAM2	ENST00000480456.1	junctional adhesion molecule 2	41	2	0	1	1	0	hsa-miR-1343-3p	-0.17	-0.25	N/A
SPDYE1	ENST00000258704.3	speedy/RINGO cell cycle regulator family member E1	5	1	0	0	1	2	hsa-miR-1343-3p	-0.17	-0.17	N/A
PROX2	ENST00000556084.2	prospero homeobox 2	5	1	0	0	1	0	hsa-miR-1343-3p	-0.17	-0.17	N/A
IFRD2	ENST00000417626.2	interferon-related developmental regulator 2	2113	1	0	1	0	0	hsa-miR-1343-3p	-0.17	-0.17	N/A
C14orf105	ENST00000216445.3	chromosome 14 open reading frame 105	5	1	0	1	0	0	hsa-miR-1343-3p	-0.17	-0.17	N/A
RHOBTB2	ENST00000251822.6	Rho-related BTB domain containing 2	32	3	1	1	1	3	hsa-miR-1343-3p	-0.17	-0.23	N/A
DENND5B	ENST00000389082.5	DENN/MADD domain containing 5B	832	4	0	3	1	0	hsa-miR-1343-3p	-0.17	-0.18	N/A
NIP7	ENST00000254940.5	NIP7, nucleolar pre-rRNA processing protein	659	1	0	0	1	0	hsa-miR-1343-3p	-0.17	-0.2	N/A
MAP3K9	ENST00000554752.2	mitogen-activated protein kinase kinase kinase 9	44	2	2	0	0	1	hsa-miR-1343-3p	-0.17	-0.19	N/A
FAM127C	ENST00000391440.1	family with sequence similarity 127, member C	1251	2	0	0	2	1	hsa-miR-1343-3p	-0.17	-0.3	N/A
KRT80	ENST00000313234.5	keratin 80	617	3	2	0	1	1	hsa-miR-1343-3p	-0.17	-0.17	N/A
HLA-DQB2	ENST00000435145.2	major histocompatibility complex, class II, DQ beta 2	5	1	0	1	0	1	hsa-miR-1343-3p	-0.17	-0.17	N/A
TBC1D22B	ENST00000373491.3	TBC1 domain family, member 22B	127	3	1	0	2	0	hsa-miR-1343-3p	-0.17	-0.17	N/A
KCND1	ENST00000376477.1	potassium voltage-gated channel, Shal-related subfamily, member 1	149	1	0	0	1	1	hsa-miR-1343-3p	-0.17	-0.19	N/A
CTC-349C3.1	ENST00000432382.3	Homo sapiens uncharacterized LOC100996485 (LOC100996485), mRNA.	5	1	0	0	1	0	hsa-miR-1343-3p	-0.17	-0.17	N/A
HCAR1	ENST00000432564.1	hydroxycarboxylic acid receptor 1	38	1	0	1	0	0	hsa-miR-1343-3p	-0.17	-0.17	N/A
PSD2	ENST00000274710.3	pleckstrin and Sec7 domain containing 2	5	2	0	1	1	1	hsa-miR-1343-3p	-0.17	-0.17	N/A
ZNF625	ENST00000455799.1	zinc finger protein 625	8	1	0	1	0	0	hsa-miR-1343-3p	-0.17	-0.28	N/A
ZDHHC21	ENST00000380916.4	zinc finger, DHHC-type containing 21	196	2	0	1	1	1	hsa-miR-1343-3p	-0.17	-0.19	N/A
MBOAT1	ENST00000541730.1	membrane bound O-acyltransferase domain containing 1	98	2	1	0	1	0	hsa-miR-1343-3p	-0.17	-0.3	N/A
MED18	ENST00000373842.4	mediator complex subunit 18	1766	1	0	1	0	0	hsa-miR-1343-3p	-0.17	-0.17	N/A
OPRD1	ENST00000234961.2	opioid receptor, delta 1	5	1	0	0	1	1	hsa-miR-1343-3p	-0.17	-0.17	N/A
YPEL2	ENST00000312655.4	yippee-like 2 (Drosophila)	62	2	0	2	0	0	hsa-miR-1343-3p	-0.17	-0.17	N/A
SFTPA2	ENST00000372325.2	surfactant protein A2	5	1	0	1	0	0	hsa-miR-1343-3p	-0.17	-0.17	N/A
LRRC32	ENST00000260061.5	leucine rich repeat containing 32	10	2	0	2	0	1	hsa-miR-1343-3p	-0.17	-0.17	N/A
NRBP2	ENST00000442628.2	nuclear receptor binding protein 2	1011	1	0	0	1	0	hsa-miR-1343-3p	-0.17	-0.17	N/A
SAPCD2	ENST00000409687.3	suppressor APC domain containing 2	22	2	0	2	0	2	hsa-miR-1343-3p	-0.17	-0.17	N/A
C1orf220	ENST00000319387.2	chromosome 1 open reading frame 220	5	1	0	1	0	0	hsa-miR-1343-3p	-0.17	-0.17	N/A
LPP	ENST00000312675.4	LIM domain containing preferred translocation partner in lipoma	1894	4	1	2	1	2	hsa-miR-1343-3p	-0.17	-0.17	N/A
FAM126B	ENST00000418596.3	family with sequence similarity 126, member B	132	1	1	0	0	1	hsa-miR-1343-3p	-0.17	-0.17	N/A
MAPK4	ENST00000592595.1	mitogen-activated protein kinase 4	77	2*	1	0	0	2	hsa-miR-1343-3p	-0.17	-0.21	N/A
SLC43A1	ENST00000278426.3	solute carrier family 43 (amino acid system L transporter), member 1	483	2	0	1	1	1	hsa-miR-1343-3p	-0.17	-0.4	N/A
GLRX	ENST00000379979.4	glutaredoxin (thioltransferase)	79	1	0	1	0	0	hsa-miR-1343-3p	-0.17	-0.17	N/A
CATSPERG	ENST00000215069.4	catsper channel auxiliary subunit gamma	5	1	0	0	1	4	hsa-miR-1343-3p	-0.17	-0.17	N/A
WDR47	ENST00000400794.3	WD repeat domain 47	185	1	0	0	1	0	hsa-miR-1343-3p	-0.17	-0.17	N/A
UQCC1	ENST00000349714.5	ubiquinol-cytochrome c reductase complex assembly factor 1	500	2	0	2	0	2	hsa-miR-1343-3p	-0.17	-0.17	N/A
EEF2K	ENST00000263026.5	eukaryotic elongation factor-2 kinase	115	3	1	2	0	1	hsa-miR-1343-3p	-0.17	-0.4	N/A
GPR155	ENST00000392552.2	G protein-coupled receptor 155	11	2	0	2	0	3	hsa-miR-1343-3p	-0.17	-0.17	N/A
HSPBAP1	ENST00000383659.1	HSPB (heat shock 27kDa) associated protein 1	22	1	0	1	0	1	hsa-miR-1343-3p	-0.17	-0.17	N/A
C10orf32	ENST00000339834.5	chromosome 10 open reading frame 32	642	1	0	1	0	0	hsa-miR-1343-3p	-0.17	-0.19	N/A
CPNE5	ENST00000244751.2	copine V	13	1	0	0	1	0	hsa-miR-1343-3p	-0.17	-0.17	N/A
HNRNPC	ENST00000336053.6	heterogeneous nuclear ribonucleoprotein C (C1/C2)	1103	1	0	0	1	0	hsa-miR-1343-3p	-0.17	-0.17	N/A
SULT1A3	ENST00000395138.2	sulfotransferase family, cytosolic, 1A, phenol-preferring, member 3	7	1	0	1	0	0	hsa-miR-1343-3p	-0.17	-0.17	N/A
F2RL3	ENST00000248076.3	coagulation factor II (thrombin) receptor-like 3	5	3	1	2	0	4	hsa-miR-1343-3p	-0.17	-0.17	N/A
TUBGCP5	ENST00000283645.4	tubulin, gamma complex associated protein 5	88	2	0	2	0	0	hsa-miR-1343-3p	-0.17	-0.17	N/A
ST3GAL4	ENST00000444328.2	ST3 beta-galactoside alpha-2,3-sialyltransferase 4	27	2	0	1	1	0	hsa-miR-1343-3p	-0.17	-0.17	N/A
PITX3	ENST00000370002.3	paired-like homeodomain 3	8	1	0	0	1	0	hsa-miR-1343-3p	-0.17	-0.17	N/A
FOXE1	ENST00000375123.3	forkhead box E1 (thyroid transcription factor 2)	497	2	0	2	0	1	hsa-miR-1343-3p	-0.17	-0.25	N/A
BACE1	ENST00000313005.6	beta-site APP-cleaving enzyme 1	486	3	2	1	0	0	hsa-miR-1343-3p	-0.17	-0.35	N/A
SEC24C	ENST00000345254.4	SEC24 family, member C (S. cerevisiae)	8215	1	0	1	0	0	hsa-miR-1343-3p	-0.17	-0.17	N/A
PP13004	ENST00000381493.2		5	1	0	0	1	0	hsa-miR-1343-3p	-0.17	-0.17	N/A
KLHL2	ENST00000538127.1	kelch-like family member 2	511	1	0	0	1	0	hsa-miR-1343-3p	-0.17	-0.17	N/A
GPR153	ENST00000377893.2	G protein-coupled receptor 153	39	2	0	0	2	0	hsa-miR-1343-3p	-0.17	-0.17	N/A
FOXF2	ENST00000259806.1	forkhead box F2	2955	1	0	1	0	0	hsa-miR-1343-3p	-0.17	-0.17	N/A
RMDN3	ENST00000260385.6	regulator of microtubule dynamics 3	86	1	0	1	0	0	hsa-miR-1343-3p	-0.17	-0.17	N/A
UCKL1	ENST00000358711.3	uridine-cytidine kinase 1-like 1	207	1	0	1	0	0	hsa-miR-1343-3p	-0.17	-0.17	N/A
MTOR	ENST00000376838.1	mechanistic target of rapamycin (serine/threonine kinase)	653	1	0	1	0	0	hsa-miR-1343-3p	-0.17	-0.17	N/A
BACE2	ENST00000347667.5	beta-site APP-cleaving enzyme 2	79	4	1	1	2	0	hsa-miR-1343-3p	-0.17	-0.36	N/A
CPNE3	ENST00000198765.4	copine III	756	2	0	1	1	0	hsa-miR-1343-3p	-0.17	-0.17	N/A
SLC22A9	ENST00000310969.4	solute carrier family 22 (organic anion transporter), member 9	188	2	0	1	1	2	hsa-miR-1343-3p	-0.17	-0.28	N/A
TTC1	ENST00000231238.5	tetratricopeptide repeat domain 1	1052	1	0	0	1	0	hsa-miR-1343-3p	-0.17	-0.17	N/A
MTFR1	ENST00000458689.2	mitochondrial fission regulator 1	1051	1	0	0	1	1	hsa-miR-1343-3p	-0.17	-0.17	N/A
PDK4	ENST00000005178.5	pyruvate dehydrogenase kinase, isozyme 4	5549	1	0	1	0	0	hsa-miR-1343-3p	-0.17	-0.17	N/A
CD6	ENST00000313421.7	CD6 molecule	5	1	0	0	1	0	hsa-miR-1343-3p	-0.17	-0.17	N/A
ZNF425	ENST00000378061.2	zinc finger protein 425	45	2	0	1	1	0	hsa-miR-1343-3p	-0.17	-0.17	N/A
ABCB9	ENST00000280560.8	ATP-binding cassette, sub-family B (MDR/TAP), member 9	13	1	0	1	0	1	hsa-miR-1343-3p	-0.17	-0.17	N/A
AGFG2	ENST00000300176.4	ArfGAP with FG repeats 2	3985	2	0	2	0	1	hsa-miR-1343-3p	-0.17	-0.17	N/A
OGDHL	ENST00000374103.4	oxoglutarate dehydrogenase-like	7	2	0	2	0	1	hsa-miR-1343-3p	-0.17	-0.17	N/A
ST6GAL2	ENST00000361686.4	ST6 beta-galactosamide alpha-2,6-sialyltranferase 2	5	1	0	0	1	2	hsa-miR-1343-3p	-0.17	-0.17	N/A
C21orf33	ENST00000291577.6	chromosome 21 open reading frame 33	1153	1	0	1	0	1	hsa-miR-1343-3p	-0.16	-0.17	N/A
ZNF785	ENST00000470110.1	zinc finger protein 785	40	2	0	2	0	1	hsa-miR-1343-3p	-0.16	-0.19	N/A
GRPEL2	ENST00000329271.3	GrpE-like 2, mitochondrial (E. coli)	79	1	0	1	0	1	hsa-miR-1343-3p	-0.16	-0.18	N/A
C1QTNF2	ENST00000393975.3	C1q and tumor necrosis factor related protein 2	9	2	0	2	0	2	hsa-miR-1343-3p	-0.16	-0.31	N/A
METAP1	ENST00000296411.6	methionyl aminopeptidase 1	887	2	0	2	0	0	hsa-miR-1343-3p	-0.16	-0.19	N/A
SPRY4	ENST00000344120.4	sprouty homolog 4 (Drosophila)	110	2	2	0	0	1	hsa-miR-1343-3p	-0.16	-0.2	N/A
TMEM237	ENST00000409444.2	transmembrane protein 237	2209	4	0	2	2	0	hsa-miR-1343-3p	-0.16	-0.22	N/A
CDK18	ENST00000360066.2	cyclin-dependent kinase 18	262	1	0	1	0	1	hsa-miR-1343-3p	-0.16	-0.16	N/A
ITK	ENST00000422843.3	IL2-inducible T-cell kinase	5	2	0	2	0	0	hsa-miR-1343-3p	-0.16	-0.16	N/A
LMX1B	ENST00000355497.5	LIM homeobox transcription factor 1, beta	8	2	0	2	0	2	hsa-miR-1343-3p	-0.16	-0.16	N/A
AC011897.1	ENST00000581929.1	Uncharacterized protein	12	2	0	1	1	0	hsa-miR-1343-3p	-0.16	-0.16	N/A
KCNB1	ENST00000371741.4	potassium voltage-gated channel, Shab-related subfamily, member 1	5	2	1	0	1	1	hsa-miR-1343-3p	-0.16	-0.16	N/A
STX1A	ENST00000395156.3	syntaxin 1A (brain)	82	2	0	2	0	0	hsa-miR-1343-3p	-0.16	-0.16	N/A
COPG1	ENST00000314797.6	coatomer protein complex, subunit gamma 1	2072	1	0	0	1	0	hsa-miR-1343-3p	-0.16	-0.17	N/A
C16orf52	ENST00000542527.2	chromosome 16 open reading frame 52	102	1	0	1	0	0	hsa-miR-1343-3p	-0.16	-0.22	N/A
ATP5J2-PTCD1	ENST00000413834.1	ATP5J2-PTCD1 readthrough	22	3	1	2	0	0	hsa-miR-1343-3p	-0.16	-0.24	N/A
C19orf24	ENST00000409293.4	chromosome 19 open reading frame 24	3071	2	0	1	1	0	hsa-miR-1343-3p	-0.16	-0.31	N/A
BAI1	ENST00000517894.1	brain-specific angiogenesis inhibitor 1	5	1	0	0	1	0	hsa-miR-1343-3p	-0.16	-0.16	N/A
SERF1B	ENST00000380750.3	small EDRK-rich factor 1B (centromeric)	5	1	0	1	0	0	hsa-miR-1343-3p	-0.16	-0.16	N/A
CD84	ENST00000534968.1	CD84 molecule	5	2	2	0	0	3	hsa-miR-1343-3p	-0.16	-0.16	N/A
ABCD4	ENST00000356924.4	ATP-binding cassette, sub-family D (ALD), member 4	134	1	0	1	0	1	hsa-miR-1343-3p	-0.16	-0.16	N/A
RTCB	ENST00000451746.2	RNA 2',3'-cyclic phosphate and 5'-OH ligase	9513	1	0	0	1	1	hsa-miR-1343-3p	-0.16	-0.21	N/A
SLC7A6	ENST00000219343.6	solute carrier family 7 (amino acid transporter light chain, y+L system), member 6	1044	3	1	1	1	0	hsa-miR-1343-3p	-0.16	-0.31	N/A
AFMID	ENST00000409257.5	arylformamidase	538	1	0	1	0	0	hsa-miR-1343-3p	-0.16	-0.16	N/A
TLX1	ENST00000467928.2	T-cell leukemia homeobox 1	47	2	0	2	0	0	hsa-miR-1343-3p	-0.16	-0.16	N/A
CD69	ENST00000228434.3	CD69 molecule	5	1	0	0	1	0	hsa-miR-1343-3p	-0.16	-0.16	N/A
FHOD3	ENST00000257209.4	formin homology 2 domain containing 3	5	1	0	1	0	1	hsa-miR-1343-3p	-0.16	-0.16	N/A
ARSD	ENST00000381154.1	arylsulfatase D	70	1	0	1	0	1	hsa-miR-1343-3p	-0.16	-0.16	N/A
MOG	ENST00000376894.4	myelin oligodendrocyte glycoprotein	5	2	0	1	1	0	hsa-miR-1343-3p	-0.16	-0.16	N/A
ARHGEF4	ENST00000392953.3	Rho guanine nucleotide exchange factor (GEF) 4	189	1	0	0	1	2	hsa-miR-1343-3p	-0.16	-0.16	N/A
RNF222	ENST00000344001.3	ring finger protein 222	5	1	0	1	0	1	hsa-miR-1343-3p	-0.16	-0.16	N/A
ACSM5	ENST00000331849.4	acyl-CoA synthetase medium-chain family member 5	5	1	0	1	0	0	hsa-miR-1343-3p	-0.16	-0.16	N/A
SPTBN2	ENST00000529997.1	spectrin, beta, non-erythrocytic 2	910	4	0	0	4	0	hsa-miR-1343-3p	-0.16	-0.18	N/A
GSDMD	ENST00000526406.1	gasdermin D	145	1	0	1	0	1	hsa-miR-1343-3p	-0.16	-0.16	N/A
SERF1A	ENST00000354833.3	small EDRK-rich factor 1A (telomeric)	5	1	0	1	0	0	hsa-miR-1343-3p	-0.16	-0.16	N/A
PVRL1	ENST00000264025.3	poliovirus receptor-related 1 (herpesvirus entry mediator C)	50	1	0	1	0	4	hsa-miR-1343-3p	-0.16	-0.25	N/A
HIRIP3	ENST00000564026.1	HIRA interacting protein 3	4526	2	0	1	1	0	hsa-miR-1343-3p	-0.16	-0.25	N/A
SULT1A4	ENST00000344620.6	sulfotransferase family, cytosolic, 1A, phenol-preferring, member 4	5	1	0	1	0	0	hsa-miR-1343-3p	-0.16	-0.16	N/A
SLC5A8	ENST00000536262.2	solute carrier family 5 (sodium/monocarboxylate cotransporter), member 8	5	1	0	1	0	0	hsa-miR-1343-3p	-0.16	-0.16	N/A
C1QTNF1	ENST00000392445.2	C1q and tumor necrosis factor related protein 1	74	1	0	0	1	0	hsa-miR-1343-3p	-0.16	-0.16	N/A
GAPT	ENST00000396776.2	GRB2-binding adaptor protein, transmembrane	5	1	0	1	0	0	hsa-miR-1343-3p	-0.16	-0.16	N/A
DCC	ENST00000442544.2	deleted in colorectal carcinoma	5	1	0	0	1	1	hsa-miR-1343-3p	-0.16	-0.18	N/A
AQP2	ENST00000199280.3	aquaporin 2 (collecting duct)	5	1	1	0	0	0	hsa-miR-1343-3p	-0.16	-0.16	N/A
C17orf102	ENST00000357754.1	chromosome 17 open reading frame 102	5	1	0	1	0	0	hsa-miR-1343-3p	-0.16	-0.16	N/A
LAPTM5	ENST00000294507.3	lysosomal protein transmembrane 5	5	1	0	0	1	0	hsa-miR-1343-3p	-0.16	-0.16	N/A
TMEM132D	ENST00000389441.4	transmembrane protein 132D	5	1	0	0	1	1	hsa-miR-1343-3p	-0.16	-0.16	N/A
PLCB2	ENST00000543785.2	phospholipase C, beta 2	5	1	0	1	0	0	hsa-miR-1343-3p	-0.16	-0.16	N/A
NUGGC	ENST00000413272.2	nuclear GTPase, germinal center associated	10	1	0	1	0	0	hsa-miR-1343-3p	-0.16	-0.16	N/A
CASP16	ENST00000428155.1	caspase 16, apoptosis-related cysteine peptidase (putative)	51	1	1	0	0	1	hsa-miR-1343-3p	-0.16	-0.18	N/A
GATAD1	ENST00000287957.3	GATA zinc finger domain containing 1	92	2	0	2	0	0	hsa-miR-1343-3p	-0.16	-0.23	N/A
LTB4R	ENST00000396789.4	leukotriene B4 receptor	70	1	1	0	0	0	hsa-miR-1343-3p	-0.16	-0.19	N/A
BEND3	ENST00000369042.1	BEN domain containing 3	13	2	0	2	0	2	hsa-miR-1343-3p	-0.16	-0.27	N/A
NCR1	ENST00000594765.1	natural cytotoxicity triggering receptor 1	5	1	0	0	1	0	hsa-miR-1343-3p	-0.16	-0.16	N/A
CXCL5	ENST00000296027.4	chemokine (C-X-C motif) ligand 5	5	1	0	0	1	0	hsa-miR-1343-3p	-0.16	-0.16	N/A
AMBRA1	ENST00000314845.3	autophagy/beclin-1 regulator 1	35	1	0	0	1	1	hsa-miR-1343-3p	-0.16	-0.16	N/A
RALGAPA1	ENST00000389698.3	Ral GTPase activating protein, alpha subunit 1 (catalytic)	82	1	0	1	0	0	hsa-miR-1343-3p	-0.16	-0.16	N/A
ZFAT	ENST00000429442.2	zinc finger and AT hook domain containing	120	1	1	0	0	0	hsa-miR-1343-3p	-0.16	-0.16	N/A
MDGA2	ENST00000426342.1	MAM domain containing glycosylphosphatidylinositol anchor 2	5	1	0	1	0	1	hsa-miR-1343-3p	-0.16	-0.16	N/A
FASLG	ENST00000340030.3	Fas ligand (TNF superfamily, member 6)	5	1	0	1	0	0	hsa-miR-1343-3p	-0.16	-0.16	N/A
ACCS	ENST00000263776.8	1-aminocyclopropane-1-carboxylate synthase homolog (Arabidopsis)(non-functional)	5	1	0	0	1	0	hsa-miR-1343-3p	-0.16	-0.16	N/A
GOLT1A	ENST00000308302.3	golgi transport 1A	805	1	0	0	1	0	hsa-miR-1343-3p	-0.16	-0.16	N/A
YARS	ENST00000373477.4	tyrosyl-tRNA synthetase	1227	1	0	1	0	0	hsa-miR-1343-3p	-0.16	-0.16	N/A
GPRIN2	ENST00000374314.4	G protein regulated inducer of neurite outgrowth 2	5	4	0	3	1	2	hsa-miR-1343-3p	-0.16	-0.16	N/A
P2RX6	ENST00000413302.2	purinergic receptor P2X, ligand-gated ion channel, 6	10	2	0	2	0	0	hsa-miR-1343-3p	-0.16	-0.19	N/A
PSMC3IP	ENST00000393795.3	PSMC3 interacting protein	42	1	0	1	0	0	hsa-miR-1343-3p	-0.16	-0.19	N/A
DUOX2	ENST00000389039.6	dual oxidase 2	5	3	1	1	1	0	hsa-miR-1343-3p	-0.16	-0.16	N/A
CLCF1	ENST00000312438.7	cardiotrophin-like cytokine factor 1	98	1	0	1	0	1	hsa-miR-1343-3p	-0.16	-0.16	N/A
TMEFF2	ENST00000392314.1	transmembrane protein with EGF-like and two follistatin-like domains 2	179	1	0	0	1	0	hsa-miR-1343-3p	-0.16	-0.16	N/A
RANGRF	ENST00000439238.3	RAN guanine nucleotide release factor	396	1	0	1	0	0	hsa-miR-1343-3p	-0.16	-0.16	N/A
UBE2QL1	ENST00000399816.3	ubiquitin-conjugating enzyme E2Q family-like 1	10	1	0	1	0	1	hsa-miR-1343-3p	-0.16	-0.17	N/A
FBXO28	ENST00000424254.2	F-box protein 28	461	1	0	0	1	1	hsa-miR-1343-3p	-0.16	-0.24	N/A
C9orf40	ENST00000376854.5	chromosome 9 open reading frame 40	534	1	0	1	0	0	hsa-miR-1343-3p	-0.16	-0.22	N/A
NAB2	ENST00000300131.3	NGFI-A binding protein 2 (EGR1 binding protein 2)	4262	1	0	1	0	0	hsa-miR-1343-3p	-0.16	-0.16	N/A
KHDC3L	ENST00000370367.3	KH domain containing 3-like, subcortical maternal complex member	5	1	0	0	1	0	hsa-miR-1343-3p	-0.16	-0.16	N/A
LILRB1	ENST00000396331.1	leukocyte immunoglobulin-like receptor, subfamily B (with TM and ITIM domains), member 1	5	1	0	1	0	0	hsa-miR-1343-3p	-0.16	-0.16	N/A
IFITM5	ENST00000382614.2	interferon induced transmembrane protein 5	5	1	0	1	0	0	hsa-miR-1343-3p	-0.16	-0.16	N/A
TNFRSF8	ENST00000263932.2	tumor necrosis factor receptor superfamily, member 8	5	1	0	1	0	1	hsa-miR-1343-3p	-0.16	-0.16	N/A
SYP	ENST00000263233.4	synaptophysin	15	1	0	1	0	1	hsa-miR-1343-3p	-0.16	-0.16	N/A
PFDN6	ENST00000395131.1	prefoldin subunit 6	183	1	0	1	0	0	hsa-miR-1343-3p	-0.16	-0.21	N/A
CENPP	ENST00000375587.3	centromere protein P	85	3	1	1	1	2	hsa-miR-1343-3p	-0.16	-0.41	N/A
NUMB	ENST00000554546.1	numb homolog (Drosophila)	2707	1	0	1	0	0	hsa-miR-1343-3p	-0.16	-0.16	N/A
CNTNAP1	ENST00000264638.4	contactin associated protein 1	821	1	0	1	0	0	hsa-miR-1343-3p	-0.16	-0.16	N/A
LYPD1	ENST00000397463.2	LY6/PLAUR domain containing 1	347	1	0	0	1	0	hsa-miR-1343-3p	-0.16	-0.17	N/A
TASP1	ENST00000337743.4	taspase, threonine aspartase, 1	58	1	0	0	1	0	hsa-miR-1343-3p	-0.16	-0.16	N/A
PCDHGC3	ENST00000308177.3	protocadherin gamma subfamily C, 3	145	1	0	1	0	0	hsa-miR-1343-3p	-0.16	-0.16	N/A
R3HDM4	ENST00000361574.5	R3H domain containing 4	123	1	0	1	0	1	hsa-miR-1343-3p	-0.16	-0.16	N/A
ZNF397	ENST00000591206.1	zinc finger protein 397	83	1	0	1	0	0	hsa-miR-1343-3p	-0.16	-0.16	N/A
PCDHGC4	ENST00000306593.1	protocadherin gamma subfamily C, 4	145	1	0	1	0	0	hsa-miR-1343-3p	-0.16	-0.16	N/A
MSX1	ENST00000382723.4	msh homeobox 1	239	1	0	0	1	0	hsa-miR-1343-3p	-0.16	-0.16	N/A
PARP11	ENST00000427057.2	poly (ADP-ribose) polymerase family, member 11	75	1	0	1	0	0	hsa-miR-1343-3p	-0.16	-0.16	N/A
PCDHGA8	ENST00000398604.2	protocadherin gamma subfamily A, 8	145	1	0	1	0	0	hsa-miR-1343-3p	-0.16	-0.16	N/A
ZNF629	ENST00000262525.4	zinc finger protein 629	44	1	0	0	1	2	hsa-miR-1343-3p	-0.16	-0.16	N/A
SLC17A1	ENST00000244527.4	solute carrier family 17 (organic anion transporter), member 1	5	1	0	0	1	0	hsa-miR-1343-3p	-0.16	-0.16	N/A
SLC35B2	ENST00000393810.1	solute carrier family 35 (adenosine 3'-phospho 5'-phosphosulfate transporter), member B2	3587	2	0	2	0	0	hsa-miR-1343-3p	-0.16	-0.16	N/A
DUSP8	ENST00000397374.3	dual specificity phosphatase 8	26	1	1	0	0	0	hsa-miR-1343-3p	-0.16	-0.18	N/A
TM9SF4	ENST00000398022.2	transmembrane 9 superfamily protein member 4	3096	1	1	0	0	2	hsa-miR-1343-3p	-0.16	-0.17	N/A
CASP10	ENST00000286186.6	caspase 10, apoptosis-related cysteine peptidase	55	2	0	1	1	1	hsa-miR-1343-3p	-0.16	-0.26	N/A
SYPL2	ENST00000369872.3	synaptophysin-like 2	69	2	0	2	0	1	hsa-miR-1343-3p	-0.16	-0.16	N/A
UBASH3A	ENST00000319294.6	ubiquitin associated and SH3 domain containing A	5	1	0	0	1	0	hsa-miR-1343-3p	-0.16	-0.16	N/A
TRIM2	ENST00000338700.5	tripartite motif containing 2	22	2	0	0	2	0	hsa-miR-1343-3p	-0.16	-0.16	N/A
OCEL1	ENST00000215061.4	occludin/ELL domain containing 1	222	1	0	0	1	1	hsa-miR-1343-3p	-0.16	-0.16	N/A
C9orf62	ENST00000320778.2	chromosome 9 open reading frame 62	5	1	0	0	1	0	hsa-miR-1343-3p	-0.16	-0.16	N/A
REC8	ENST00000311457.3	REC8 meiotic recombination protein	33	1	0	0	1	0	hsa-miR-1343-3p	-0.16	-0.16	N/A
FAM114A1	ENST00000358869.2	family with sequence similarity 114, member A1	1504	1	0	1	0	3	hsa-miR-1343-3p	-0.16	-0.18	N/A
TMEM35	ENST00000372930.4	transmembrane protein 35	372	1	0	0	1	1	hsa-miR-1343-3p	-0.16	-0.16	N/A
MFNG	ENST00000416983.3	MFNG O-fucosylpeptide 3-beta-N-acetylglucosaminyltransferase	14	1	0	1	0	0	hsa-miR-1343-3p	-0.16	-0.16	N/A
DDHD2	ENST00000397166.2	DDHD domain containing 2	961	1	0	1	0	0	hsa-miR-1343-3p	-0.16	-0.19	N/A
MEF2D	ENST00000464356.2	myocyte enhancer factor 2D	759	1	0	0	1	0	hsa-miR-1343-3p	-0.16	-0.16	N/A
GTF2H3	ENST00000543341.2	general transcription factor IIH, polypeptide 3, 34kDa	718	2	0	2	0	1	hsa-miR-1343-3p	-0.16	-0.19	N/A
CRCP	ENST00000415001.2	CGRP receptor component	1776	4	0	2	2	2	hsa-miR-1343-3p	-0.16	-0.88	N/A
C9orf139	ENST00000314330.2	chromosome 9 open reading frame 139	5	1	0	1	0	0	hsa-miR-1343-3p	-0.16	-0.16	N/A
CCDC130	ENST00000586600.1	coiled-coil domain containing 130	382	1	0	1	0	0	hsa-miR-1343-3p	-0.16	-0.16	N/A
SLC26A9	ENST00000367135.3	solute carrier family 26 (anion exchanger), member 9	18	3	0	3	0	2	hsa-miR-1343-3p	-0.16	-0.16	N/A
SUOX	ENST00000356124.4	sulfite oxidase	120	1	0	0	1	0	hsa-miR-1343-3p	-0.16	-0.16	N/A
CADM2	ENST00000383699.3	cell adhesion molecule 2	5	1	1	0	0	0	hsa-miR-1343-3p	-0.16	-0.16	N/A
DSG3	ENST00000257189.4	desmoglein 3	5	2	0	0	2	0	hsa-miR-1343-3p	-0.16	-0.16	N/A
ZNF618	ENST00000288466.7	zinc finger protein 618	778	5	0	2	3	4	hsa-miR-1343-3p	-0.16	-0.16	N/A
ITGBL1	ENST00000545560.2	integrin, beta-like 1 (with EGF-like repeat domains)	106	1	0	0	1	0	hsa-miR-1343-3p	-0.16	-0.18	N/A
CLPB	ENST00000294053.3	ClpB caseinolytic peptidase B homolog (E. coli)	476	11	1	6	4	3	hsa-miR-1343-3p	-0.16	-0.67	N/A
HIP1	ENST00000336926.6	huntingtin interacting protein 1	37	3	0	3	0	1	hsa-miR-1343-3p	-0.16	-0.19	N/A
FRZB	ENST00000295113.4	frizzled-related protein	43	2	0	0	2	0	hsa-miR-1343-3p	-0.16	-0.3	N/A
SLC25A44	ENST00000359511.4	solute carrier family 25, member 44	760	1	0	0	1	1	hsa-miR-1343-3p	-0.16	-0.16	N/A
FYN	ENST00000368682.3	FYN oncogene related to SRC, FGR, YES	2659	1	0	1	0	1	hsa-miR-1343-3p	-0.16	-0.16	N/A
C2CD4C	ENST00000332235.6	C2 calcium-dependent domain containing 4C	70	2	0	2	0	0	hsa-miR-1343-3p	-0.16	-0.16	N/A
RAB36	ENST00000263116.2	RAB36, member RAS oncogene family	7	1	0	1	0	3	hsa-miR-1343-3p	-0.16	-0.16	N/A
[truncated: 4,325 more rows]
